# Supplementary material for: Unique Dental Morphology of Homo floresiensis and Its Evolutionary Implications
Source: PLoS One. 2015 Nov 18;10(11):e0141614. doi: 10.1371/journal.pone.0141614 (PMC4651360; doi:10.1371/journal.pone.0141614)
Supplement: S4 Table — (XLSX) [file pone.0141614.s007.xlsx]

## Sheet: Kaifuetal Data
S4 Table. Linear metric and non-metric data used in this study.
		Maxillary tooth crown diameter (mm)																Mandibular tooth crown diameter (mm)
		I1		I2		C		P1		P2		M1		M2		M3		LI1		LI2		LC			LP1		LP2		LM1		LM2		LM3		Tooth	LC	UP1	UP2	UP1	UP2	UP2	LP1	LP2	LP1	LP1	LP2	LP1	LP2	LP1
		MD	LL	MD	LL	MD	LL	MD	BL	MD	BL	MD	BL	MD	BL	MD	BL	MD	LL	MD	LL	MD	LL	DistShould Ht	MD	BL	MD	BL	MD	BL	MD	BL	MD	BL	No. in Table 3	1	2	3	4	5	6	7	8	9	10	11	12	13	14
H. floresiensis
LB1R							8	7	9.7	6.9	8.8	9.31	11.3	9.38	10.91						5.65		7.4		8.62	8.53			9.63	10.6	10.1	10.13	8.9	9.53			1	1	0	0	1	0		1	1		0
LB1L							7.8	7.02	8.8	7.1	8.9	9.02	11.5	9.29	10.75				5		5.7		7.4		8.5	8.4			9.6	10.41	10.1	10	9.8	9.6			1		0			0		1	1		0		1
LB2/2																									8.6	8.7																0		1	1		0		0
LB6/1R																					5.2		6.7		8.2	7.8	6.7	7.8	9.1	10	9.83	9.6	9	8.79								0	1	1	1	1	0	0	0
LB6/1L																							6.7	3.5	8.2	7.8	6.72	7.7	9.3	10	9.8	9.5	8.94	8.5		1						0	1	1	1	1	0	0	0
LB6/14																			5
LB15/1																											7.7	8.5																		1		0
LB15/2			6.2
Archaic Homo
Lower Sangiran H. erectus
S1b																											9.3	11	13.16	12.9	13.78	13.39	14.49	12.61									1			0
S4R+L						9.495	11.95	8.56	12.57	8.515	12.275	12.11	13.685	13.7	15.53	10.92	14.15																				1	1	1	0	1
S5																													14	13.06	14.94	14.53
S6a																									10.13	11.7	10.8	11.78	15.06	13.47												1	1	0	1	1	1	1	0
S6b																															15.01	13.8	14.4	14.3
S7-35							9.7	8.9	12.2																												1		1
S7-36						10.2	10.4
S7-37																																								0
S7-40														13.2	14
S7-42																															13.4	12.3
S7-43																															13.6	12.1
S7-45						9.9	10
S7-46							9.9
S7-47						10	11
S7-48			7.3
S7-49
S7-50					7.9
S7-53														13.3	14.1
S7-56				7.7	7.6
S7-58								9.1	11.5																												0		1
S7-59																						7.9	9.1	5.2												1
S7-61																													12.3	12
S7-62																													12.9	12.5
S7-63																															12.8
S7-64																															13.4	12.5
S7-65																															13.8	13.1
S7-69																											8.6	10.6															1			1		1
S7-74																14.1	14.8
S7-75																			6.8
S7-76																													14.9	13
S7-77																																	16.6	14.6
S7-78																															14.5	14.2
S7-79
S7-84																															14	12.7
S7-85		11.4	8.2
S7-86		10.9	8.1
S7-89														11.1	12.5
S8																																	15.1	13
S9																									9.41	10.99	9.38	10.92			14.46	12.6	13.6	12.75								1	1	0	1	1	1	0	0
S15a								8.09		7.9	11.3																										0	0		0	1
S22R+L																					7		9.55	4.8	9.3	10.4	9.38	10.68	12.795	12.46	13.76	13.005	12.205	11.85		1								0	1				1
S27R+L								8.96				12.61	14.74	13.425	15.09																							0	1
Bk7905																															15	13.81
Bpg 2001.04								8.1	11.3	7.6	12.2	12.5	13.5	12.5	13.8																						0	0	0	0
Upper Sangiran H. erectus
S7-1			7.9
S7-2
S7-3a-d										7.3	10.2	11.3	12.9	11.5	12.5	9.3	12.1																					1		0
S7-7												12.1	13.3
S7-8												11.7	12.6
S7-9														11.6	13.4
S7-10												11.3	12.2
S7-17																9.6	12.1
S7-18																				6.4
S7-19
S7-20																															12.5	11.4
S7-21																													12.9	11.6
S7-22																															12.6	11.8
S7-23																																	11.1	10.6
S7-24																																	11.1	11.7
S7-25																									8	8.8																1		0	1
S7-26																											7.7	8.7															1			0		1
S7-27								7.8	10.4																												0		0
S7-29										8.1	10.3																											1		0	1
S7-30										7.8	10.2																											0		1	1
S7-31								7.9	10.6																												1		0
S7-32								7.9	10.8																												0		1
S7-34								8																													0		1
S17R+L						8.9				7.6	10.6	11.2	12.86	11.2	12.7	9.4	13.3																					1		0
S21																																	12.3	10.9
Sb8103																											8.55	10.62	12.7	11.76	13.5	11.84	11.86	11.23									1			1		1
Ng8503																													12.7	11.69	13.5	12.5
Bu9706																		6	5.8
Njg 2005.05																9.7	12.8
Skull9												11.37	12.2	11.51	12.71	9.5	12.8
H. habilis sensu lato
AL666-1					7	10.4	10.2	9.2	12.5	9	12.6	12.9	12.4	13.5	14.4																						0	0	1	0
L7-279G																															15.42	13.72
L628-10G
L628-224G																																								0
L894-1GR+L								9.49	12.77	9.81	12.25	13.51	14.31	12.6	14.39	12.685	14.485																				0	1	1	1	1
Omo29-43G																									11	11																1		0	1		1		0
Omo74-18H																											9.9	10.3															1			0		1
Omo75-14GR+L										11	14.24														11.45	11.61	11.79	12.67	15.95	13.61	17.49	15.015	15.32	14.27				0		0	1	1	1	0	1	0	1	0	0
Omo75s-15G																													14.54	13.17
Omo75s-16G																																	14.29	12.33
Omo75i-1255G																																										1			1		1
Omo195-1630G																													13.2	11.4
OmoSH1-1-17G												13.31	14.02
ER62000R+L										9.7	11.1	13.9	13.3	14.05	14.05	13.3	13.5
ER62003																											10	11.7
ER1462																																	14.38	13.33
ER1470
ER1480																																	15.27	12.61
ER1483																																12.76
ER1501
ER1502																													13.38	11.55
ER1507																													13.23	11.08
ER1508																													13.72	12.13
ER1590R+L		12.25	8.15			11.32	12.42	10.445	13.5	10.39	13.62	13.845	14.43	14.67	17.09																						1	1	1	1	1
ER1801																											9.3	10.7	13.3	13			16.7	14.7
ER1802R+L																									10.9	11.4	11.9	11.6	14.7	13	16.75	14.15	17.3	14.7								1	1	0	1	0	1	1
ER1805R+L							10.22					12.97	13.46	12.78	13.37	13.66	14.2														14.25	12.9	14.97	12.3					1		1
ER1811
ER1812L																				6.94	6.51												14.42	12.56
ER1813R+L					6.23	8.48	8.47	8.28	11.25	8.7	11.4	12.22	13.05	12.45	13.7	11.69	13.325																				0	0	1	1	1
ER2597																															15.2	14
ER2599																											9.9																1			0
ER2601																													13.36	10.43
ER3734																									8.9		9.1		13.6		14.1											1	1	0	1
ER3953																																	15.13	12.47
ER60000R+L																			5.4		6.65		8.3		8.95	9.5	8.75	9.8	12.9	11.4	13.95	12.7	15.55	13.1										0
OH4																																	15.12	12.94
OH6				7.97	6.02							12.11	13.04												9	9.33																1		0	1		1		1
OH7R+L																			6.63		7.335	8.435	10.5	4	9.56	9.73	10.755	11.035	14.265	12.37	15.68	13.7				1						1	1	0	1	0	0	1	0
OH13R+L								8.73	11.27	8.83	11.51	12.51	12.77	12.74	13.97	12.035	13.51					7.56	7.65		9.22	9.085	9.195	9.855	12.9	11.74	13.7	12.13	14.795	12.35			1	0	1	1	1	1	1	0	1	0	1	1	0
OH15R+L																13.745	16.28
OH16R+L		11.38	8.13	7.68	7.48			9.445	12	9.525	12.135	13.45	14.02	13.06	16.06	13.09	16.625		6.79	7.68	7.52	9.58	10.04		10.56	11.2	10.2	11.045	14.5	12.76	15.38	14.88	15.8	14.225			1	0	1	0	1	1	1	0	1	0	1	0	0
OH21												11.76	12.39
OH24R+L										9.47	12.39	13.01	13.285			12.46	14.705																					0	1	1	1
OH27																																	15.37	13.29
OH37																													12.6	10.7	14.5	13.3
OH39R+L		10.02	7.27	6.77	6.39	9.27	9.24	8.93	11.15	8.51	10.79	11.42	12.17	11.795	13.455																						1	1	1	1	1
OH41												13.36	14.16
OH42																																					0
OH44												12.48	12.36
OH45
OH55												12.9	13.3
OH57								9.3																													1		1
OH58																																							1
OH60																																	13.7	11.2
OH62
OH65		10.2	8	7.6	7.3	9.7	9.65	9.3	12.7	9.05	13.05	12.75	13.55	13.1	14.35	11.25	14																				0	0
OH68																									9.4	9.3																		0
OH69										10.2	11.8
OH73								10	13.2																												0		1
Dmanisi
D4500/2600R+L								8.3	13.3	9.4	12.8	11.7	13.6	13.5	14.6	13.7	15.2								10.6	11.2			13.9	11.5	14.2	13.1	15.8	13.7										0					0
D2282/211R+L										9.2	11	12.55	12.85	12.5	12.1			6	6.05	6.8	6.75	8.4	8.35		8.95	10	8.15	9.75	13.2	12.5	12.3	11.55	11.35	10.55				1		0		1	1	0	1	0	0	0	0
D2700/2735R+L		12.6	7.8	8.1	6.9	11.1	9.9	8.6	11.6	7	11.5	13	13	12.05	13.2	9.8	12			8.1	7.5	9.75	9.25		9.5	10.2	7.6	9.35	12.95	11.3	13.05	10.75					0	0	0	0		0	1	0	1	0	0	0	1
H. ergaster
OmoK7-1969-19L																													15.3	13.3
ER1814																									9.73	11.01	9.82	11.29														1		0					0
ER3733R+L								8.81	11.99	8.36	12.03			12.59	14.3																						1	1	1	1
ER1506								8.4	11.9	8.8	12.2																		13.4	12.8	14.1	13.3					0	0	0	0	1
ER1515					9.3
ER1808R+L								8.64	12.81					11.45	13.26	9.55	10.93								8.71	9.76					13.56	11.95					0		0			1		0	1	0
ER730																																	13.4	11.5
ER803R+L			7.86				8.78
ER806R+L																										10.785			13.72	12.45	14.72	13.06	14.335	12.325								1	1	0	1	1	1	1	0
ER807												13.03	13.95			10.98	12.88
ER808				7.71	8.23			8.74	12.5			12.67	13.25																								0		0
ER819
ER820R+L																		6.145	6.295	7.3	6.745								12.605	10.585
ER992R+L																					6.99	9.12	9.1		9.655	10.95	8.99	11.255	12.48	10.95	13.45	12.565	13.115	12.41								0	1	0	1	1	1	1	0
ER42703								9		8.8	12.4	12.6	13,3	13	14.1	12.5	14.1
WT15000R+L		11.75	9.35	8.5	8.45	9.6	10.2	8.6	11.8	8.3	11.75							6.55	6.85	7.7	8.25	8.9	9.4		9.05	10.3	9	10.15	12.55	11.05	12.7	11.9					0	1	0	0	0	0	1	0	1	1	0	1	0
KGA4-14																12.1	13.7
KGA10-1																											9.7	10.2	13.5	12.9	14.4	13.3	13	11.8									0			1		0
KGA11-350												12.1	12.6
OH22																									10	9	8.9	10	13.2	12	12.9	11.7										0	1	0	1	1	1	1	0
OH29				7.6	8.3
OH51																											10.5	11.3	14	13																0
OH59		11.5	8.4
MP China
ZKD-A1										7.9	11.3									7.2	7.1				8.3	8.9			12.2	10.9								0		0	1	0		0	1
ZKD-A2														10.5	12.3														11.8	11.2	11.9	11.4	10	10
ZKD-A3																9.8	12												12.5	12.6
ZKD-B1		9.85	7.75							8.3	11.2			12.2	12.2			6.5	6.3	6.9	6.9	8.1	8.2	3.9	8.8	9.1		8	11.9	11.1	12.8	11.1				1						1	0	0	0	0	1	1	1
ZKD-B3																													13.6	12.6
ZKD-B4														11.1	13.2																13.1	11.5
ZKD-B5																		6.5	6.45	6.9	7	8.4	9.5		8.8	10.1	9	9.8														1	1	0		0	0	1	0
ZKD-C1	13U→L																			7.2	7.1	9.3	9.9								12.9	13
ZKD-C2	17L→U					9	10.4					13.1
ZKD-C3																									9.3	10	9.2	11.1	14.1	12.4												1	1	0	1	0	1	1	0
ZKD-D1						9.1	9.8					11.3	11.7	11.4	12.4			6	6.4	6.4	6.8				8.2	9.2					12.1	12	12.2	12.1								1		0	1		0		0
ZKD-F1																													13.4	12.2	13.2	12.7	12.2	11.4
ZKD-F2				8.3	8.2					8.3	12.1					9.4	11.3																					0		0	0
ZKD-F3																9.1	10.9								8.4	9.3	8.7	9.6															1	0		0		1
ZKD-F4		10.7	8.1	8.2	8.1	10.5	10.4	9.2	12.8																												0		1
ZKD-G1																		6.2	6.8	7	7.3	9	10.1		9.05	10.65	8.5	11	13.2	12.5	12.55	12.8	12.45	12.35								1		0	1	0	1	1	0
ZKD-H1																									8.2	9.4							10	10.2										0
ZKD-H2																9.9	12								7.9	10.2																		0			1
ZKD-H4																					7.3	8.1	8.2		9			8.2	11.3	10.6														0
ZKD-I1										7.2	10.3					8.7	10.4					8.5	8.7						9.9	10.1								0			0
ZKD-K1																						8.9	9.3		9.8	10.2	8.7	10.9	13	12.6	12.6	12.6										1	1	0	1		1	1	0
ZKD-L1		10.8	7.5			9.6	10.5	8.7	12.6	8.9	12.5	12.1	13.4																								0
ZKD-L2			7.5			8.5	9.8	7.4	10.5	7.35	11	10.1	12	10.25	12.8	10.25	12.3																					0
ZKD-L4										8.8	11.7							6.7	5.8										13	11.7			12.7	10.8				0		1	1
ZKD-M1																									8.15	10.55							10.9	10.8								1		0	1		1
ZKD-M3																															11.3	11.5	10.6	10.7
ZKD-N1												11.1	13.7
ZKD-O1					8			8	11.6	7.3	11.1	10.6	12.4	10.6	13.4	9.8	12.5
ZKD-O2																													12.3	11.7
ZKD-PA66			8.1
ZKD-PA67/68/110								8.5	11.6	8.7	11.8														9.3	10											0	1	0	0		1		0	1		0		0
ZKD-PA69/70																													13.3	11.9	12.8	12
LantianPA102																							9.4					9.9	13.5	11.8	13.2	13.1
HexPA831																																	11.3	10.7
HexPA832	P4→3							9.1	13.4																												1
HexPA833												12	14
HexPA834																													12.8	13	13.7	13.6
HexPA835		11.7	9.4
HexPA836												12.5	14.1
HexPA837														12.8	15.6
HexPA838	M2→1																												13.6	13.9
HexPA839																															14.5	13.5
HXUP3								9.3	13.2																												0		0
Changyang V.1681								7.8	10.8			11.1	12.9																								0		0
Changyang V.1682																											8.7	10.4																		1		0
Chaoxian					8.2			8.8	12	8.65	12.45	12.25	13.5	12	14.1																						0	0	1	1	0
Xujiayao PA1480		10	8.4			10.8	10.4	9.2	11.2	8.7	11.1	13.4	14	11.9	14.2																						0	0	0	0	0
Xujiayao PA1481																11.4	13.7
Xujiayao PA1496												11.5	13.2
Xujiayao PA1500																																	14	12.3
Penghu 1																											8.8		14		14.2	13.4
Homo sapiens
Prehistoric Indonesia (Leiden)
Aimer														10.22	13.02	11.01	12.42												12.77	13.01	12.03	11.81
Gua Alo 1					7.6	8.02	8.91	7.34	10.78	6.85	10.58	10.79	12.4	9.14	12.61	8.11	10.19								7.06	8.73	7.05	9.17	11.85	10.83	11.43	10.41	11.51	10.78			0	0	0	0	0	0	1	0	1	0	0	0	0
Gua Alo 2		7.96		6.94	6.9	8.66	9.26	7.45	9.73	7.09	9.69	10.59	11.98	9.31	11.67	9.56	11.87	6.37	6.06	6.9	6.63	7.43	8.14	5.2	7.09	7.98	7.12	8.25	11.78	11.19	10.99	10.42	11.03	10.84		0	0	0	1	1	0	1	1	0	1	0	1	0	0
Gua Nempong		10.27	8.35	8.25	7.44	8.37	9.16	7.87	10.72	8.05	10.83	11.65	12.78	10.35	12.71	10.29	12.06			7.48	6.78	8.03		6	8.73	8.72	8.54	9.32	12.53	11.46	11.75	11.03	12.11	11.54			0	0	0	0	0		1	0	1	1	0	0	0
Liang Momer B												11.67	13.01	11.06	13.3	9.94	12.88														13.56	12.44
Liang Momer C																																	13.57	12.85
Liang Momer E					7.37		9.21	7.63	10.17		10.18	10.97	11.86	11.07	12.84	10.01	12.29						8.82		7.71	8.7	8.13	9.32	11.99	11.25	12.19	11.12	12.08	10.97			0	0				1		0	1	0			0
Liang Toge							8.56		10.07		10.54	10.93	12.04	9.73	12.16	8.83	11.87				6.76		8.27		7.42	9	7.73	9.59	11.59	11.42	11.83	11.65	10.64	10.86			0	0				1	1	0	1	1			0
Liang X								7.39	9.71	7.16	9.72	10.9	11.53	9.89	11.56	10.1	11.22	5.14	6.01	6	6.8	6.68	7.87	6	7.3	8.6	7.63	8.88	11.79	11.12	11.59	10.63	11.41	10.14		0	0	0	1	1	0	1	0	0	1	0	0	0	0
Hoekgrot												10.87	11.9	10.64	12.67	8.96	11.69
Wajak 1								8.34				11.19	14.24	10.8	14.4	9.32	13.39													12.24	12.16	12.24	13.38	11.72			0	0		0	0
Wajak 2						9.46	10.3	8.49	11.42	8.18	11.21	12.2	13.82	11.04	14.14	11.22	13.58		6.94		7.43	8.34	9.76	7	8.83	9.51	8.35	8.58	13.03	12.8	12	11.73	12.14	11.25		0	0	0	1	0		1	1	0	1	0			0
Guar Kepah B122A		8.6	7.42	4.92	6.08	7.44	8.37	6.95	9.37	6.88	8.81	10.3	11.91	9.66	10.96							7.43	8.41	6							10.62	9.91				0	0	0	1	0	0
Guar Kepah B175																10.15	12.47		7.42		7.43		8.84		8.38	9.35	8.47	9.87	12.69	12.29	11.38	11.51	12.24	11.76								1	1	0	1	0	1		0
Guar Kepah B177B																						6.68	7.74	7					12.34	11.64						0
Guar Kepah B177C																						7.24	8.6	6	8.02	8.87	7.8	9.32	12.56	11.65	11.79	11.28	12	10.56		0						1	1	0	1	0	0	0	0
Guar Kepah B177s																						7.21	7.83	6.9	7.87	8.98	7.82	8.47	12.73	11.04	11.91	10.72	12.19	10.48		0						0	0	0	1	0	0	1	0
Guar Kepah B177u						8.87	9.55					11.89	12.79	10.9	12.66	9.19	11.17												12.93	11.72	12.22	11.74	13.1	11.91
Guar Kepah B189		9.42	7.66
Guar Kepah B215																							8.65
Guar Kepah B321																							8.49		8.09	8.46	8.13	9.25	12.18	11.36	11.72	10.95	11.38	10.46								1	1	0	1	0	1		0
Guar Kepah B324		9.27	8.17	7.5	7.26	7.84	8.94	8.34	10.69	7.36	10.41	10.94	12.39	10.93	13.01	9.3	11.79																				0	0	0	0	0
Guar Kepah B351		8.49	7.71	7.22	7.48	8.86	9.41	7.74	9.85	7.65	10.11	10.82	12.32	10.62	12.18							7.68	9.25		8.06	9.38	7.85	9	11.85	11.77	11.54	11.18	10.22	10.19			0	0	1	1	0	0	1	0	1	0	1	1	0
Guar Kepah B353						9.09	9.91	8.44	10.73	7.86	10.6											8.01	8.59	5.9	8.69	8.9			13.31	12.5	12.75	11.05				0	0	0	1	0		1		0	1		1		0
Guar Kepah C77			7.72		7.58	7.95	8.75	7.21	10.15		9.7	10.92	12.18	10.1	12.18	8.89	10.6		6.21		6.98	6.98	8.2		7.11	8.86	7.3	9.47	11.72	11.26	11.21	10.26	10.51	10.22			0	0		1		1	1	0	1	0	0	0	0
Guar Kepah C80				7.58	7.11	7.34	9.02	8.09	10.55	7.48	10.63	10.87	12.4	10.14	12.13	9.01	11.8												12.67	11.94	11.6	11.05	11.44	10.53			0	0	0	0
Guar Kepah C80B																													13.26	12.46	12.34	11.26
Guar Kepah C82		9.31	8.08									11.43	12.77	10.7	13.42	9.06	11.97
Guar Kepah C82A																					7.25	6.73	8.49		7.93	9.1	7.92	9.07	12.78	11.26												0	0	0	1	0	1	1	0
Guar Kepah C82B																						7.3	7.96		7.89	8.86	7.62	8.78														1	1	0	1	0	1	1	0
Guar Kepah C86A																									7.18	8.61	7.07	8.33															1	0	0	0	0	0	0
Prehistoric Vietnam (Hanoi)
MDD.M1		9.02	7.39	6.75	6.67	7.86	7.97	7.47	9.49	7.35	9.01	11.53	12.18	10.41	11.48	6.92	6.76	5.32	5.87	6.26	6.52	7.12	7.46	6.5	7.59	8.46	7.34	8.58	11.88	11.12	11.76	10.49				0	0	0	0	0	0	1	1	0	1	0	0	0	0
MDD.M3																8.61	10.16																10.97	10.24
MDD.M5a		9.41	7.58	7.03	6.9	8.27	9.21	7.87	9.62	7.73	9.81	12.11	13.23	11.35	13.2	7.54	9.47	5.79	6.16	6.7	6.65	7.6	8.16	6.3	8.12	8.85	8.26	9.47	12.5	12.39	12.2	11.58	11.15	10.63		0	0	0		1	0	1	1	0	1	0			0
MDD.M5b																													11.13	10.93
MDD.M6B						7.98	7.24					10.56	11.18																12.17	10.62
MDD.M7		9.39	8.08			7.96	8.32	7.75	9.43	6.71	9.45	11.3	12.18					5.72	6.19	6.11	6.51	7.34	7.94	7	7.69	7.97			12.37	11.34	11.08	10.34				0	0	0	1	0		0		0	0		0	0	0
MDD.M8/4							7.35	6.6	8.14	6.89	8.44	9.9	10.35																								0	0
MDD.M10							9.05	8	9.92			11.43	12.45	10.52	11.96	10.08	11.9					7.21	6.85														0
MDD.M13																													11.74	11.87	11.2	10.74
MDD.M15												10.82	12.3	9.76	11.64	8.61	12.96
MDD.M16																						7.84	7.84	6.2												0
MDD.M17		8.7	8.17															5.48	6.51	6.02	6.84	7.4	8.47	6.7	7.77	9.29	8.32	9.47	11.75	11.57	11.87	11.3	11.85	10.73		0							1	0	0	0		0	0
MDN		9.1	7.3	7.27	6.9	8.35	8.91	7.82	10.01	6.72	10.18	10.93	12.52	10.74	13	9.44	11.99	5.49	5.54	6.26	6.22	7.37	8.01		7.73	8.55	7.24	8.59	11.98	11.3	11.52	11.22	9.42	9.83			0	0	1		0	1	1	0	1	1
Hang Chim						8.66	8.47	7.73	10.44	7.77	10.74	12	13.29	9.93	12.91														13.38	12.71							0	0	1	1	1
Dong Cang																9.87	13.72
CCN.M2		8.34		7.21		7.79	8.08	7.46	9.39			10.88	11.91	9.5	10.89	9.64	11.38		5.76		6.08	7.02	7.13		7.37	7.97	7.08	8.25	12.01	11.3	11.03	10.25					0		1			1	1	0	1	0	0		0
CCN.M3															11.73	8.41	11.81																10.1	9.62
CCN.M4HII												10.18	11.63	9.37	11.35	7.82	9.53						7.72		7.25	8.11	7.68	8.86					10.32	9.38								1	1	0	1	0			0
CCN.M5a												11	12.16												7.37	8.26	7.28	7.87	11.85	11.41	11.32	10.8	10.81	10.19								1	0	0	1	1		1	0
CCN.M8A						8.56		7.83	9.55	7.77	10.42	11.89	13.18	10.94	12.96	8.93	12.21					7.39	8.08	4.4	8.1	8.72	7.79	9.14	13.19	12.71	12.56	12.4	12.07	11.39		1		0				1	1	0	1	1	0		0
CCN.M9										7.26	9.77											7.01	6.84	4.4					11.67	11.46	11.18	10.62	11.53	10.51		0		0		0	0
CCN.M10A											9.48	10.94	12.18	10.23	12.02										7.49	7.85	7.83	8.68	12.33	11.57	12.2	11.02						0				1	1	0	1	1			0
CCN.M11		9.01	7.46	7.34	6.54	8.58	9.08	7.78	10.25	7.48	10.44	11.43	12.73	11.02	12.6	9.49	11.63																12.15	10.83			0	0	1	0
CCN.M12A						8.26	9.03	7.48	10.22	6.59	9.72	11	12.58	10.1	12.5	9.31	11.32										7.38	8.06	12.06	11.28	12.08	10.97	12.25	11.58			0	0	1	0	0		1			0		0
CCN.M12E						8.12	9.09	8.03	10.31	8.1	10.44	12.24	13.09	10.79	11.65										7.61	8.35	7.62	8.19	12.67	11.39	11.48	10.68	12.28	10.99			0	0	0			1	1	0	1	1			0
CCN.M14A								7.47	9.19	7.03	9.17	10.79	11.87	10.41	12.53	9.16	12.7					7.07	7.85		7.95	8.33	7.39	8.82	11.99	11.61	11.64	11.38	12.43	11.51			0	0	0	0	0	1	1	0	1	0		0	0
CCN.M16B											10.27	11.51	12.62	10.41	12.85	9.84	12.34				6.04		9.4								11.31	11.37	11.71	11.24
CCN.M17																					6.22	7.39			7.42	8.32	7.47	8.7	11.41	11.66	11.61	10.72	10.65	10.35								1	1	0	1	1		0	0
CCN.M17b																																	11.37	10.96
CCN.M18			7									11.34	13.17	9.79	12.05										7.72	8.6			12.73	11.9	11.91	11.06												0	1		1
CCN.M19				6.97		7.49	7.99	7.34	9.53	6.83	9.43	10.92	12.41	9.38	11.48	8.53	10.76				6.43	7.01	7.61		7.37	8.46	7.46	8.21	11.82	11.07	11.31	10.4	9.7	9.39			0	0			0	1	1	0	1	0			0
CCN.M22														9.47	11.62	8.08	10.43
CCN.M23						8.11	8.05	7.42	9.74		9.78	11.2	11.93	9.8	11.61	8.42	10.93					7.5	8.1	4.6	7.7	7.39	7.83	8.87	12.12	11.21	11.79	10.75	9.81	10.16		1	0					1	1	0	1	1			0
CCN.M25																						6.48	6.39		6.72	7.38	7.4	7.5	11.11	11.08	10.4	10.25	10.17	9.75								1		0	1	0			0
CCN.M26							6.95					10.59	11.8																		10.97	10.88
CCN.M30								6.9	8.52			10.18	11.86	9.76	11.2														11.21	10.98	11.37	10.22					0		0
CCN.M31														9.83	11.74								6.91										10.4	10.08
CCN.M33A		8.53		7.38		8.75	8.11	7.47	9.43	7.51	9.42	11.76	12.69	10.95	12.69				5.95		6.11	7.25	6.92		7.35	7.65	7.66	7.8	12.5	12.2	12.19	11.45					0	0	1	0	0	1	0	0	1	0		1	0
CCN.M33B			7.54					7.7	9.79	6.84	9.96	11.32	12.75	11.12	12.4																11.83	11.17	10.65	10.13			0	0
CCN.M33C														10.14	11.81	9.49	11.28						7.32								11.18	10.84	11.17	10.33
CCN.M34
CCN.M35B								7.19	8.85	6.99	9.09																		11.8	11.08	11.26	10.97					0	0			0
CCN.M36						7.37	8.03					10.81	12.03	9.48	11.1	8.99	10.28					6.95	6.84	4.7	7.27	7.63	6.41	6.92	11.91	10.62	11.38	9.98				0						1	0	0	1	0	1		0
CCN.M37												10.85	11.45																																			0
CCN.M38																8.99	10.75
CCN.M39																															11.96	11.08	11.49	10.5
CCN.M43														10.44	12.84	9.35	11.51
CCN.M44						7.32	7.96	7.2	8.81	6.84	9.17	11.09	12.03	9.95	12.05	8.8	12.02					6.61	7.29		7.54	8.02	7.34	8.06	11.73	11.45	11.49	11.09	11.43	10.48			0	0	0			1	1	0	1	0	1	0	0
CCN.M45a																8.12	10.99
CCN.M45b
CCN.M47		9.32	7.87	7.71	6.9							11.98	12.83							5.75	5.99	7.25	7.18	5					12.69	11.78	12.02	10.86				0
CCN.M48		8.81	7.41
CCN.M49																						6.67	7.38	6							11.06	10.61	10.47	10.75		0
CCN.M52						8.73	7.98															7.55	8.18		8.03	8.72	7.82	8.74	12.32	12.16	12.29	11.62	10.73	10.21								1	0	0	1	0			0
CCN.M53				6.57		8.13	7.94	6.49	8.59	6.44	8.47	9.81	11.33	8.74	10.49	8.73	10.33					7.6	7.58		6.9	7.22	6.16	7.21	10.95	10.24	10.2	9.43	9.78	9.16			0	0	1			1	1	0	1	0	1		0
CCN.M56																																	9.91	10.18
CCN.M57																						7.31			7.96	8.35	7.51	8.21	12.26	11.12	11.48	10.44	11.31	10.61								0	1	0	1	0	0	1	0
CCN.M58																																	10.09	9.78
CCN.M60												10.9	12.75	10.2	13.46	8.01	10.86
CCN.M62										7.19	9.34	11.31	12.52												8.12	8.17	7.69	8.86	12.12	10.93	11.7	10.41	12.04	10.04				0				1	0	0	1	1			0
CCN.M63			7.2					7.48	9.62	7.44	9.68	11.71	12.64	10.97	12.31	9.65	12.02				5.9	6.69	7.27		7.85	8.83	8.54	8.9	12.45	11.93	12.46	11.49	13.11	11.53			0	0				1	1	0	1	0			0
CCN.M65																			6.02		6.18	6.51	7.43		7.1	7.5			11.59	11.32	11.61	10.66										1		0	1		1		0
CCN.M66							8.59
CCN.M71				8.06		8.81	9.01	8.32	10.66	8.08	9.93	11.52	12.9	10.36	12.89	8.8	11.99												12.83	11.72	12.59	11.63	12.02	11.07			0	0	1		0
CCN.M74						8.63	9.13	7.64	10.11																7.99	8.29	7.08	8.3	11.25	10.63	12.03	10.92	11.43	9.97			0		1			1	0	0	1	0	1		0
CCN.M79
CCN.M81						8.29				7.53	10.26	11.24	12.53	10.94	12.47	9.19	12.09				5.52	7.31	7.99		7.81	8.54		8.93	12.43	11.73	12.02	11.48						0				1	1	0	1	1	1		0
CCN.M82				7.02	6.3			7.48	9.75	7.49	9.91	11.36	12.92	10.39	12.29	9.38	11.19		6.57		6.43	6.58	7.65		8.03	8.37	7.92	8.76	12.5	11.64	11.6	11.08	11.09	10.43			0	0	1			1	1	0	1	0			0
CCN.M83																8.79	10.66												11.12	10.48
CCN.M85						8.37	8.2	6.61	8.71	6.64	9.32	10.43	12.24	10.33	12.49	8.4	11.53																				0	0
CCN.M97							8.29	6.85	9.05	6.7	9.23	11.02	12.24	10.62	12.27														11.7	10.89	11.53	10.58	11.23	10.19			0	0	1
CCN.MY							8.52	7.36	8.91		8.78	10.41	11.24	9.92	11.1	8.41	10.38					7.7	8.41	5.7	7.08	7.28			11.77	11.41	11.29	10.69	10.95	9.86		0	0	0					1	0	1	0			0
CCN.M?																									7.48	8.15	6.86	8.16	12.91	12.02	11.33	11.27	11.12	10.43								1	1	0	1	0			0
Phillipine Negrito (Musee de l'Homme & AMNH)
Ne 8274								7.49	10.7	7.18	10.13	10.97	12.33	9.98	12.56										6.99	8.13	7.66	9.1	11.86	11.07	11.97	11.01	10.68	9.87			0	0	0	0	0	1	0	0	1	1	0	0	0
Ne 8278		8.6	7.68	7.26	6.89	8.03	8.99	7.62	10.8	7.41	10.04	10.61	11.47	9.6	12.26	8.06	11.48								7.33	9.61	7.55	9.71	11.8	11.48	10.94	10.91	10.56	10.24			0	0	0	0	0	1	1	0	1	0	0	0	0
Ne 8280			7.34		7.09	8.03	8.9	7.8	10.26	7.26	10.7	10.08	12.2	9.81	12.48	7.88	10.63																				0	0	1	0
Ne 8282
Ne 9370								7.4	9.8	7.08	9.72	10.25	11.71	9.52	12.18																						0	0	1	1	0
Ne 9371						8.04	8.96	7.27	9.99	6.9	9.9	10.47	12.03	9.24	11.55																						0	0	1	1	0
Ne 9756										7.39	9.58	10.61	11.84	9.5	11.05	8.95	10.19	5.63	5.97	6.07	6.69	6.61	7.29	6.2	7.14	7.62	7.36	8.33	11.19	10.87	11.07	9.81				0		0			0	1	0	0	1	0	0	0	0
Ne 9758										6.7	9.95	10.69	11.42	9.8	11.21	9.83	11.44					6.43	8.32	6.1	7.26	8.59	7.68	9.04	11.14	10.58	10.75	9.88				0		0		0	0	1	1	0	0	0	0		0
Ne 9759																															9.5	9
Ne 9761												10.47	11.75																11.9	10.93
Ne 9763														10	11.4								7.81		7.01	8.41		8.57	11.03	10.83	11.51	10.48										1	1	0	1				0
Ne 9764			7.38	7	6.82	7.66	8.58	7.48	10.36	7.08	10.37	10.4	12.28	9.41	11.5												7.28	8.87	11.52	11.38	11.06	10.77	11.59	11.15			0	0	1	1			1			0
Ne 9765							8.26	6.81	9.74			10.32	12.15	9.08	11.66				5.61		6.3	6.55	7.78		7.03	8.19	6.78	8.49	11.77	11.19	10.84	10.12	9.26	9.58			0		0			1	1	0	1	0	0	0	0
Ne 9766								7.44	9.86			10.8	12.06	10.06	12.75			5.36	6.23	5.96	7.56	7.06	9.41	6.7	8.11	9.6	7.53	9.43	11.63	10.75	11.39	10.69				0	0		1			1	1	0	1	0		0
Ne 9768						6.77	6.31	6.19	8.23	5.99	8.66	9.41	10.83	8.26	10.07														10.6	9.78	10.03	9.33	9.03	8.22			0	0	0	0	0
Ne 9769																													11.97	11.36
Ne 9867										7.31	9.73	11.41	12	9.87	11.88																							0		0	0
Ne 9868				6.31	6.25		6.52	6.8	8.98	6.36	9.17	10.11	11.86	9.25	11.82	7.53	10.07	4.91	5.35		5.99	5.66	6.75	4.8	6.7	7.81	6.66	8.08	11.01	10.32	10.04	9.36	8.82	8.62		0	0	0	0	1	0	1	1	0	1	0	0	1	0
Ne 23937
Ne VL600						7.45	8.22	7.42	9.75			9.49	11.39	8.96	11.51	8.19	10.49								6.9	7.46	6.88	8.25	10.12	9.75	9.91	8.94	8.5	8.39			0		0			1	1	0	1	0	0	0	0
Andaman/Nicobar (Musee de l'Homme & AMNH)
AD 5354							8.47					11.25	12.48	10.11	12.74	9	11.53
AD 5355				6.38	6.53	6.32	7.78					10	10.83	8.79	10.77
AD Ne 11861												11.38	12.89	10.23	13.1														11.99	11.51	11.68	11.51
AD VL1114			7.24		6.16	8.18	8.16	7.89	10.22	7.42	10.06	11.22	12.3	10.12	11.94	9.26	12.17				5.97	7.34	7.44	6.3	7.43	8.62	7.43	8.64	11.93	10.82	11.54	10.16	11.5	10.09		0	1	1	1	1		1	1	0	1	1	0	1	0
Nic 1								8.58	10.87	7.65	10.82	10.76	12.42	11.07	13.01	10.31	12.64										7.8	9.16	11.66	10.71	12.34	10.69	12.56	11.06			0	0	1	0	0		1			0		1
New Guinea (AMNH/MH)
Ng 1	VL 234									6.26	8.47	9.58	10.72	7.69	10.58	8.09	9.83																					0		1	0
Ng 2	99.1/9733							7.95	10.09	7.6	10.48	11.93	12.47	10.91	12.11																						0	0	0	0
Ng 3	99.1/1103											10.86	12.02	9.45	12.26	9.08	11.72								6.94	7.66			11.86	11.15	11.47	10.21	10.7	9.75								1		0	1		0		0
Ng 4	99.1/1104																												12.46	11.48	11.43	10.98	11.02	10.53
Ng 5	99.1/1105																					7.47	8.41	7.1			7.74	8.86	12.52	11.04	11.9	10.85				0										0		0
Ng 6	99.1/20																												11.42	9.99
NG 966												11.83	12.45
NG 967
NG 3624bis												11.78	12.23	11.4	13.11	9.93	12.07
NG 3640												12.11	12.36
Ne 4580	New Guinea
NG 4581												10.14	11.69	9.66	12.24														11.37	10.44	10.93	10.51	10.42	10.02
NG 4587												10.88	11.92	10.71	11.9
NG 4590												10.71	11.16
NG 4591												11.71	13.65	10.59	13.99	9.73	13.41
NG 4594						8.46	8.56	7.63	9.77			11.25	12.29	10.69	12.45	9.77	11.94																				0		0
NG 4662												11.29	12.51	10.24	12.41
NG 4770		9.93	8.45	7.65	7.37	8.23	8.55	6.58	10.08	7.01	9.85	9.6	11.62	9.38	11.5	7.96	11.16					7.08	8.64	6.3	7.86	8.5	7.77	8.49	11.46	11.32	11.02	10.19	10.52	9.62		0	0	0	0	0		1	0	0	1	0	0	0	0
NG 4771				7.02	6.87	8.37	9.03	8.01	9.96	7.32	9.06	11.86	12.67	11.08	12.86	10.42	12.19	5.68	5.88	6.25	6.34	7.17	8.05	5.5	8.18	8.7	8.19	8.73	13	11.76	13.16	11.5	12.86	11.52		0	0	0	0	0	0	1	0	0	1	1	0	0	0
NG 4772												10.97	12.38	11.02	12.11	9.65	11.7	5.71	6.12	6.64	7.02	7.34	8.23	7	7.66	8.7	7.57	8.27	12.69	12.21	13.12	12.08	11.73	10.92		0						1	1	0	0	0	0	0	0
NG 4776		8.9	7.27	7.02	6.49	8.3	8.51	7.69	10.09	7.27	9.73	11.64	13.17	11.9	13.3	8.91	11.42	5.89	6.41	6.48	6.05	7.25	7.99	6.2	7.39	8.76	7.8	8.89	12.86	11.84	12.67	11.36	12.5	11.57		0	0	0	1	0	0	1	1	0	1	0	1	0	0
NG 4783												9.47	12.74	9.05	10.98	6.84	9.27
NG 5357												11.14	12.15	10.86	12.19
NG 5363												11.38	12.36
NG 5365										7.37	10.54	10.36	12.15	10.35	13.28																							0		0	0
NG 5907												10.03	11.21	10.62	11.73
NG 9735								7.34	10.43	7.56	10.75	11.33	12.78	11.78	13.38	8.97	11.62										7.83	9.34	12.81	12.04	12.01	11.85	12.02	11.56			0	0	0	0			1			1		0
NG 9737												11.17	12.23	10.7	12.62
NG 9923		9.78	8.18	7.16	7.2	8.37	8.76	7.87	10.98	7.6	10.48	11.03	12.76	10.92	12.36																						0	0	1	1	0
NG 19219												10.79	11.24	10.72	12.05														11.51	10.69	11.04	10.35
Australian Aborigines (AMNH)
AA 1	99/8154	10.83	7.8	7.31	7.01	8.02	9.1	7.7	10.01	7.11	9.82			9.93	11.89	10.09	12.35						7.85		7.49	8.42	7.87	8.98		11.91	11.45	11.27	11.91	11.59			1	0				1	1	0	1	1			0
AA 2	99/8157	9.74	6.81	7.8	6.78	7.59	8.52	8.18	10.47	7.32	10.12	11.42	12.05	11.35	12.52	10.11	11.84						6.93		7.53	8.36	8.19	9.25			12.14	11.57	12.09	10.52			0	0			0	1	1	0	1	0			0
AA 3	99/8161											10.93	12.44
AA 4	99/8162											11.06	11.65
AA 5	99/8171									6.43	8.31	11.21	12.63	10.32	12.6	8.66	10.47		5.6		6.02					8.19	7.17	7.55				11.01	11.84	10.71			0	0			0	1	1		1	0			0
AA 6	99/8174		7.26		7.19	9.52	9.36	7.91	10.66	8.26	11.02	11.83	13.84	11.42	13.9	9.63	13.21		6.24		6.84	8	8.42								13.28	12.23	12.11	11.64			0	0
AA 7	99/8175			7.44	6.45	7.99	8.77	7.8	9.6	7.2	9.42	11.35	12.04	10.37	12.06	10.06	12.6	6.08	5.71	6.55	6.23	7.17	7.9	6	7.34	8.54	8.23	8.69	12.03	11.44	11.71	10.68	12.51	11.14		0	0	0	1	1	0		0	0	0	0	0	1	0
AA 8	99/8217									7.08	9.94	11.73	12.29	9.74	11.77	10.43	11.97						8.28			8.27	7.74	9.08	12.19	11.49	11.2	10.73	11.91	10.8				0			0	1	1		1	0		0	0
AA 9	VL 245					8.61	10.04	9.14	11.97	8.52	11.15	12.11	13.49	11.52	13.56	11.3	13.84								8.74	10.19			13.95	12.94	12.92	11.65	13.82	12.48			0	0	1	1	0	1		0	1		0		0
AA 10	VL 247													11.03	13.6	11.57	14													12.46	13.4	12.71																0
AA 11	VL 625					7.25	8.02	7.32	9.13	6.94	9.76	11.1	12.19	10.55	12.89	10.04	12.94								6.94	7.59			11.67	10.44	11.63	10.91	12.74	10.8			0	0	0	0	0	0		0	1		0		0
AA 12	VL 627											10.41	12.11	10.24	11.96
AA 13	VL 1207		7.38		6.25	6.97	8.29	6.81	9.1	7.16	9.54	10.11	11.61	10.54	11.67	10.16	11.51												11.84	10.37	11.57	10.43	10.58	10.9			0	0			0					0
AA 14	VL 1412	9.23	7.52			7.97	8.07	7.82	10.52	7.54	10.12	12.23	13.31	10.07	12.86	10.22	12.18			6.49	6.52	7.16	7.82		7.76	8.8	7.78	9.2	12.7	11.69	11.56	10.72					0	0	1	1	1	1	1	0	1	0	1	1	0
AA 15	VL 1604					7.73	8.79			7.81	11.41	11.59	12.86	11.72	13.75	9.74	13.29	6.17	6.94	6.98	6.78				8.44	9.84	8.44	10.04	12.57	12.03	12.97	12.12						0		1	1	0		0	1	0	1	0	0
Tasmania Aborigines (AMNH)
TA 1	VL 269			7.59	7.19	8.5	9.16	7.67	10.65			11.69	12.64	10.71	14.02	9.31	13.45														11.92	11.67	11.85	11.26			0		1
TA 2	VL 271					8.22	8.84	7.81	10.84	8.23	10.93	11.03	12.45	9.96	12.22	10.14	12.2														11.38	11.52	11.63	11.44			0	0	0	0	1
TA 3	VL 273		6.98		6.78		9.26	7.38	9.98			11.06	12.71	10.19	12.58	9.56	12.05								6.91	8.26			12.22	11.1	11.34	11.04	9.58	9.93			0					1		0	1				0
TA 4	VL 274	9.35	7.77			8.26	8.68	7.6	10.38	7.31	10.13	10.96	12.88	9.88	12.34	8.92	11.84	5.89	6.17	6.56	6.75	6.74	7.92	6.9	7.57	8.67	7.56	8.68	12.39	11.3	11.52	10.94	10.37	10.41		0	0	0	0	1	0	1	0	0	1	0	0	0	0
SE Asia (AMNH)
Timor	Ne 1169											10.53	11.55	10.27	12.01	9.5	11.91
Jv 1	VL 1741							6.96	9.36	6.28	8.52	10.37	11.16	9.2	10.83										6.43	7.48	6.43	7.71	11.5	10.28	10.54	9.47					0	0	1	0	0	0	0	0	1	0	1	0	0
Jv 2	VL 209					8.41	8.61	7.47	9.06	7.07	8.97	10.45	11.42	9.38	11.43	8.62	11.22	5.08	5.94	6.56	6.38	7.41	8.06	5.8	7.1	8.07	7.59	8.46	11.78	11.02	10.88	10.4	11.16	10.36		0	0	0	1	0	0	1	1	0	1	0		0	0
Jv 3	VL 645					8.12	8.35	8.64	10.16	7.92	9.9	11.36	11.51	10.49	11.3	9.92	10.86																				0	0	1	1	0
Jv 4	VL 1501							8.43	10.2	7.51	9.96	12.08	12.6	10.75	12.76	8.69	11.35					7.74	7.6	6	8.46	8.55	7.95	9.13	12.54	11.74	11.73	10.74	10.83	10.95		0	0	0	1	0	0	1	1	0	0	0	0	0	0
Jv 5	VL 1503	8.43	6.61	6.83	6.31	7.3	7.46	7.23	9.31	7.03	9.23	10.79	11.19	9.27	10.62	8.59	10.08	5.37	5.87	6.36	5.87	6.63	7.07	6.6	6.85	8.3	7.17	7.93	11.56	9.98	10.79	9.78				0	0	0	0	1	0	1	1	0	1	0	0	0	0
Jv 6	VL 3339					8.63	8.82	8	10.88	7.13	9.97	11.51	12.41	9.87	12.44	9.2	11.42																				0	0	0	1
Jv 7	VL 3340	8.34	7.32	6.58	6.55			7.6	9.86			10.88	11.51	9.47	11.6	8.29	11.69																				0		0
Me 1	VL 1489					7.69	7.24	6.71	8.77	7.06	9.1	10.61	11.37	9.05	11.2						6.09	6.54	7.01	5.9	6.6	7.81	6.88	8.25	11.95	10.45	10.55	10.13				0	0	0	0	0	0	1	0	0	0	0	0	0	0
Me 2	VL 1490				7.43	8.35	8.78	8.16	10.28	7.48	10.31	11.26	12.28	9.99	12.24	10.4	12.49								7.8	8.62	7.4	8.91	12	11.1	11.28	10.66	12.46	10.92			0	0	1	1	0	1	1	0	1	0	0	0	0
Me 3	VL 1491		7.25		6.95	7.71	8.62	7.29	9.61	7.36	9.86	10.62	11.29	8.97	11.79	8.44	10.79								7.77	8.44	7.18	8.21	11.67	10.25	10.76	9.87	11.72	10.34			0	0	1	0	0	0	1	0	1	0	0	0	0
Me 4	VL 1492									7.58	10.43	10.97	11.97	10.16	12.46	9.39	11.32																					0		1	0
Me 4b	VL 1492																					6.66	7.53		6.75	7.54	7.04	8			11.02	10.06	11.1	10.5								1	1	0	1	0	0	0	0
Me 5	VL 1494					7.6	7.9	7.35	9.73	7.33	9.71	10.49	11.25	10.02	11.26	8.42	11.53										7.51	8.5	11.34	10.42	10.91	9.84	10.39	10.27			0	0	1		0		1			0		0
Me 6	VL 1498																								7.62	8.22	8.03	9.05	11.81	11.04	11.68	10.93	11.43	10.8								1	0	0	1	0	0	1	0
Bo 1	99/4193					7.69	7.59	7.09	9.54	6.71	9.31	10.81	11.63	9.66	10.96	9	10.17																				0	0	0	0
Bo 2	VL 1506							7.35	10.15			11.44	12.46	9.28	12.23							6.92	7.89	7.5	7.08	7.84	6.84	7.99	11.89	11.07	11.1	10.6				0	0		0			1	1	0	1	0	0	0	0
Bo 3	VL 1209		7.31				8.64	7.51	9.58	6.54	9.01	11.18	11.87	10.39	12.26	9.94	12.12			6.25	6.15	7.21	8.27	7.1	7.1	7.51	7.27	8.46	12.48	11.52	11.6	10.93	10.73	10.21		0	0	0	1	0	0	1	0	0	1	1	0	0	0
Ig 1	VL 1112
Ig 2	VL 1113					8.36	8.65	7.57	10.27			10.62	11.49	9.89	11.67										7.36	8.23			11.41	10.6	11.11	10.21					0		0			1		0	1		0		0
My 1	VL 1295			6.6	7.27	8.99	9.37	7.75	10.25	7.53	10.38			10.57	12.62	10.86	11.8	6.07	6.63	6.34	6.93	7.83	8.54	5.5	7.92	8.7	7.83	8.41	12.07	11.89	11.72	11.68	11.9	11.59		0	0	0	1	0	0	1	1	0	1	0	0	0	0
My 2	VL 1713	10.01	7.93	6.76	6.52	8.47	8.64	7.72	9.32	7.47	9.96	11.57	13.06	11.01	13.01			5.88		6.4		7.38	7.78	6	8.06	7.85	7.67	8.23	12.53	11.48	12.04	10.74				0	0	0	0	0	0	0	1	0	1	0	0	0	0
My 3	VL 1714		7.23	6.33	5.76	8.01	8.19	7.29	8.91	6.8	8.18	10.38	11.15	9.24	11.1	10.44	11.42								6.95	7.34	6.77	7.43	11.63	9.98	10.13	9.34	10.82	9.87			0	0	0	0	0		0	0	0	0	0	0	0
Sp 1	VL 3370											11.62	13.36	9.75	12.64
Sp 2	VL 3376					8.51	8.44	7.56	9.36	7.1	8.93	11.21	11.08	9.66	11.62	9.65	10.67																				0	0	1	1	0
Sp 3	VL 3393			7.15	6.12	8.43	8.17	7.14	9.15	6.98	9.23	10.67	11.53	10.01	11.71																						0	0	0	0	0
Sp 4	VL 3406							7.39	9.54	6.89	9.48	10.29	11.86	9.83	11.45	8.5	11.31																				0	0	0	1	0
Sp 5	VL 3418									6.86	8.99	11.22	12.25	9.88	11.18	9.3	10.11																					0		0	0
Sp 6	VL 3420									7.01	9.73	10.39	11.39	8.93	11.51																							0		0	0
Sp 7	VL 3428							8.39	10.57			10.38	11.95	10.02	12.29																						0		0
Sp 8	VL 3433							8.26	10.56	7.9	10.19	11.29	12.06	10.61	12.48	9.81	11.69																				0	0	0	0
Sp 9	VL 5241											11.72	12.74	11.34	12.61
Sp 10	VL 5260							7.5	9.84			10.76	11.94	10.1	11.57	10.33	12																				0		0
Tｈ 1	VL 595					7.45	7.74	8.02	9.82	7.3	9.54	10.64	11.42	10.18	11.7	9.82	11.57										7.3	8.61	11.09	10.85	11.59	10.94	11.27	10.89			0	0	1	1	0		1			0		1
Tｈ 2	VL 596					7.94	8.27	6.4	8.03	5.85	7.98	8.72	10.57	8.2	10.76	8.49	10.35												9.72	9.71	9.88	9.74	10.88	9.92			0	0		0	0
Tｈ 3	VL 2427											11.64	12.78	10.7	13.16										7.97	8.98	7.73	9.29	12.66	12.11	12.04	11.06										1	1	0	1	0	0	0	0
Tｈ 4	VL 2428							7.82	9.48			11.4	12.01														7.73	8.46	12.7	11.02							0		0				0			0		0
Tｈ 5	VL 2429							7.46	9.25	6.96	8.98	10.53	11.11	9.48	10.88	9.88	10.28										7.39	8.26	11.41	10.84	10.72	10.7	9.5	9.08			0	0	1	0			1			0		1
Tｈ 6	VL 2433											8.62	10.67	10.33	10.95												7	8.28	10.26	9.73	10.1	9.48	10.2	9.26									0			0		1
Tｈ 7	VL 2434									7.79	9.89	11.75	12.38	10.97	12.57	10.79	12.43										8.15	9.07	12.51	11.47	12.03	10.85						0		1	0		1					0
Tｈ 8	VL 2435											10.18	11.37	10.02	11.05	8.7	11.28										7.71	8.37	12.05	10.7	10.96	9.92											1			0		0
Tｈ 9	VL 2437											11.15	11.86	9.94	11.85							7.34	7.61	7	7.68	8	8.16	8.97	12.32	10.85	11.46	10.81				0						1	1	0	1	0	0	0	0
Tｈ 10	VL 2442											10.17	11.59	9.85	11.87																11.43	10.9	11.5	10.59
Tｈ 11	VL 2443					8.49	9.62	8.36	10.34	7.47	9.93	11.22	12.31	11.2	12.9	9.3	12.57																				0	0	0	0	0
Tｈ 12	VL 2444											9.3	9.88	8.3	9.46	9.32	10.14
Tｈ 13	VL 2445											9.25	10.57	8.52	10.56	7.33	9.95
Tｈ 14	VL 2448											10.5	11.27																11.42	10.15
Tｈ 15	VL 2449
Tｈ 16	VL 2450											10.22	11.01
Tｈ 17	VL 2451											9.88	12.03
Tｈ 18	VL 2452											10.09	11.26	9.64	11.37														11.14	10.1
Tｈ 19	VL 3458											10.72	11.6	10.27	12.63
NE Asia (AMNH)
Ch 9	VL 1711	8.16	7.44	7.32	6.56	8.02	8.62	7.76	9.36	6.93	9.08	10.69	11.69	9.65	11.3	9.77	11.54	5.39	5.91	5.99	6.02	6.94	7.63	8.1	7.06	7.95	7.36	8.47	11.91	10.89	10.89	10.21	11.18	10.29		0	0	0	1	0	0	1	1	0	0	0	0	1	0
Ch 10	VL 1716					8.16	9.39	7.88	10.84	6.93	9.78	11.32	12.15	10.33	13.07	10.13	13.16																				0	0	0	0
Ch 11	VL 1753							8.49	10.47			11.98	12.75	10.78	13.56	9.33	12.53												12.69	11.68	12.1	11.43	12.44	11.61			0
Ch 1	VL 1730											10.34	11.73	9.44	10.91	8.02	11.16
Ch 2	VL 1731					7.54	8.12	7.22	9.16			10.39	11.39	10.25	12.13																						0	0	0
Ch 3	VL 1732							7.53	9.77			10.83	11.86	9.21	11.52																						0		0
Ch 4	VL 1736							7.28	9.57			9.73	11.53	9.69	12.33																						0		0
Ch 5	VL 1760							7.77	10.02	6.92	9.24	11.14	11.46	9.73	11.31																						0	0	0	0	0
Ch 6	VL 1762									6.13	8.36	9.5	10.29	9.37	10.38														10.59	10.1	10.07	9.89						0		1
Ch 7	VL 1763											10.18	10.92	9.28	11.23							6.45	8.27	7.6			7.38	8.47	11.38	10.87						0							1			0		0
Ch 8	99.1/945						8.82	7.58	9.87	6.77	9.07	10.51	11.04	9.35	11.21	9.1	11.04																				0	0	1	0	0
Kr 1	VL 1096																										7.66	8.65	12.41	10.59	11.99	10.91											1			0		0
Chk 1	99/3845											10	11.59
Chk 2	99/7777
Chk 3	99/3848
Yuk 1	99/4199									6.44	8.71	10.49	11.18	9.7	10.92																							0		0	0
Mo 1	99/8015											10.27	11.47	9.27	11.73														11.4	11.31	11.41	11.03	10.63	11.01
Mo 2	99/8022
SA Bushman (Musee de l'Homme & AMNH)
BM 1549								7.37	10.27	7.17		11.35	12.95	11.15	12.97	9.63	12.85																				0	0	1	0	1
BM 3596								7.43	9.31	6.79	9.22	10.08	12.04			8.25	10.4																				0	0	0		1
BM 3597												10.18	11.53	7.88	11.2	7.96	11.15			5.69	5.89	6.71	7.78		6.62	7.37	6.52	7.71	10.85	10.57	10.43	9.74										1	1	0	1	0	0	0	0
BM 3598														11.11	12.54
BM 3598mand																													11.53	10.65	10.53	10.46	11.1	10.41
BM 3599								6.58	9.15	6.4	9.13	10.38	12.14	9.77	11.95	9.92	12.59					7.11	8.3	5.3	6.86	7.84	6.89	8.4	11.85	10.95	11.36	10.59	13.48	10.79		0	0	0	0	0	0	1	1	0	1	1	1	0	0
BM 3600																				5.33	5.01
BM 24893														9.35	11.21
SAb1	99/8882		7.06		6.83	7.82	8.38	7.47	9.53	7.01	9.5	11.04		10.01	11.59	8.72	10.6				6.42	7.38	7.84	5.2	7.85	8.65	7.8	8.74	12.42	11.09	11.56	10.55	10.92	10.42		0	0	0	1				0	0	0	1		1	0
SAb2	99/8433	10.09	7.73		7.58	8.32	9.53	8.66	11.12	7.93	10.68	11.8		11.09	13.13	10.02	12.85	6.25	6.96	6.87	7.27	8.24	8.83	5.2	9.24	9.35	8.24	9.95	12.19	11.51	12.44	10.94	12.67	10.93		0	0	0	1			0	0	0	1	1	1		0
SAb3	99/8453											10.45	10.7	9.35	10.08	8.48	9.97		5.3		5.74	6.81	6.7		7.12	7.24	7.54	7.75	11.18	10.38	10.53	9.54	9.96	9.27								1	1	0	0	0	0	1	0
SAb4	99/8455		7.29	6.59	6.44	8.13	8.4	7.04	9.03	6.73	9.39	11.56	12.85	11.21	12.44	8.71	11.16		5.95		6.38	7.56	8.07		7.35	7.79	7.24	8.53	12.55	11.5	12.43	11.72	11.25	10			0	0				1	1	0	1	0		0	0
SAb5	99/77											9.46	10.8														6.77	8.09	10.27	9.88	10.02	9.36	9.17	8.94									1			0		0
SAb6	VL 2462	9.09	7.01		6.44			7.55	9.64	6.63	9.58	10.33	11.33	9.67	11.72	8.66	10.7					6.82	7.22		7.69	7.99	7.58	8.47	11.35	9.89	11.49	10	10.39	9.42			0	0	1			0	1	0	1	0			0
SAb7	VL 2464	8.67	6.84	7.07	6.06	7.79	8.78	7.68	9.35	7.4	9.06	11.1	12.18	10.72	11.99	9.25	10.94																				0	1		1	0	0	1		1	1
SAb8	99/6912				5.48	7.01	6.81	6.21	7.38	6.07	6.94	9.76	10.4	9.48	10.79	8.35	9.84								6.1	6.68	6.45	7.14	10.92	9.59	11.36	10.22	11.11	9.84			0	0				1		0	0	0
SAb9	VL 2793	8.49	7.12	6.57	6.83	7.06	7.9	6.84	8.88			10.12	11.77	10.64	11.83	8.85	10.51								7.08	7.27	7.09	7.84	11.04	10.8	11.29	11	9.96	9.81			0	0	1			1	0	0	1	0	0		0
African Pygmy (Musee de l'Homme & AMNH)
AP 4577														9.62	13.09	8.26	12.94														11.6	11.23	10.22	11.45
AP 4652						7.23	7.95	7.19	9.14	6.93	9.12			8.53	11.75	8.12	12.37														10.14	10.41	10.66	10.76			0	0	1	1	0
AP 4653												10.04	11.83	8.89	12.33	7.21	11.05												11.27	10.9	11.16	10.99	9.6	10.1
AP 17612												9.97	11.3	9.14	10.76	8.58	10.07
AP 17761					6.68	7.82	8.66	7.18	9.72	7.33	9.88	10.93	12.13	9.93	11.4	9.06	11.33																				0	0	1	0	1
AP 17762												10.95	12.17																				11.83	10.63
AP 17980						7.99	8.99	8.22	10.69	8.07	10.96	11.53	12.53	11.21	13.41	8.49	11.62										8.19	8.72	12.58	11.45	13.04	11.42	11.16	10.62			0	0	1	1	1		0			1		1
AP 18446								7.92	9.37	7.42	9.28																				11.11	10.17	11.2	10.14			0	0	1		0
AP 18447												11.42	11.79	11.15	11.36
AP 18448																																	10.05	10.1
AP 18449						7.44	7.79	7.11	9.58	7.52	9.96	10.36	11.87	9.61	12.78	8.74	11.71										7.4	8.53	11.1	10.92	10.17	10.85	10.32	10.86			0	0	1	1			0			1
AP 18450				6.84	6.56							11.06	11.89	11.03	12.46	9.39	11.66										7.67	8.77	11.69	10.54	11.64	10.52											1			1		0
AP 20518								7.47	9.52	6.86	9.95	10.94	11.91	10.54	12.89														12.17	11.33	11.37	11.84					0	0	1	0
AP 20519						7.89	8.83	7.85	10.06	7.03	9.52	10.64	12.26	9.9	12.68	8.82	11.38												11.41	10.46							0	0	1	0	0
AP 20522								8.25	11.28			11.43	12.88	11.38	14.58										8.21	9.32	7.89	9.44	12.56	11.51	12.6	11.91	10.59	12.14			0		0			1	1	0	1	0	1	0	0
AP 20525								7.52	10.61	7.09	10.79	10.67	12.25	10.3	13.09	9.34	12.66								7.87	9.23	7.9	9.67	11.57	11.6	11.61	11.44	10.65	10.63			0	0	1	0	0	0	1	0	1	1	1	0	0
AP 23641										7.57	10.82	11.27	12.16	10.46	13	9.51	11.78												12.47	10.79	11.77	10.59	10.57	10.27				0		1
AP 23642										8.12	11.14	12	13.52	11.02	13.91										7.71	9.03	7.48	9.39	12.74	11.73	12.78	11.42	11.9	11.15				0			1	0	1	0	1	1	1	1	0
AP 99/7189	99/7189
AP 99/7190	99/7190
South Africa (AMNH)
SA1	VL 898											10.55	12.03	10.57	12.51
SA2	VL 3461	7.99	7.06	6.5	6.33	8.11	8.33	7.18	9.54		9.06	10.76	11.58	10.32	11.33	9.08	11.3	5.03	5.94	5.58	6.35	7.57	7.86	6.3	7.38	8.32	7.41	8.66	11.41	11.27	10.71	10.23	10.86	10.28		0	0	0				1	1	0	1	0			0
SA3	VL 5263		7.62	8.47	7.28	8.39	9.38	8.08	10.29	7.42	10.18	11.43	12.21	10.85	12.52	10	12.51								7.79	8.68	7.84	9.09	12.51	10.85	12.1	10.64	12.42	10.55			0	0				1	1	0	1	0			0
SA4	VL 1512		7.1	7.4	6.44	8	9.03	7.33		6.98	9.47	11.27	12.02	10.36	12.45	9.29	11.69								7.31	8.16	7.27	8.45	11.99	11.32	11.77	11.15	11.5	10.36			0	0		0	1	1	0	0	1	0	0	0	0
SA5	VL 3333
SA6	99/8448						8.44							10.62	12.22	9.7	12.5																						1	1
SA7	99/8449	8.8	7.37	7.56	6.52	8.52	8.51	7.97	9.41	7.93	9.9	12.26	13.08	11.99	12.83	11	12.68		5.6		5.98	7.34	8.3		7.57	8.18	8.23	9.17	12.5	11.12	12.26	11.02	12.3	10.94			0	0	1	1	1	1	1	0	1	0		0
SA8	99/8450					7.59	8.48					10.05	11.69	10.55	12.25			5.92	5.75	6.11	6.28				7.91	8.33			11.33	10.52	11.61	10.2	11.79	10.71								0		0	1		1		0
SA9	99/8456									7.53	10.46	12.11	13.11	11.13	13.2						7.2	8.41	9.55				8.21	9.69			12.83	11.83						0		0									0
SA10	99/78											11.11	12.53	10.5	12.74
SA11	VL 4313				5.85	7.36	7.76	7.15	9	6.3	8.47	10.24	10.75	9.71	10.52	10.43	9.45								7.19	7.5			11.23	9.99	10.9	9.64	9.8	9.49			0	0	1	1		0		0	1		1		0
SA12	VL 3281-1							7.8	9.91	7.89	10.32	11.82	12.92	10.99	12.96	10.15	12.46																				0	0	0	0	0
SA13	VL 3281-2		6.87			7.51	8.01	6.9	9.07	6.71	8.7	10.42	11.08	10.08	11.65	9.16	11.89						6.88		7.2	7.91	7.12	7.9	10.71	10.32	10.78	9.88					0	0	1	1	0	1	0	0	1	0	0	1	0
SA14	VL 3280							7.82	9.7	7.4	9.57	11.85	11.86	10.19	11.89	8.96	12.1										7.8	9.15	12.57	11.29	12.09	10.32	13.13	11.5			0	0			0					0
SA15	VL 3579		6.78		5.82		8.29	6.63	8.76	6.17	8.33	10.53	11.19	9.67	10.63	8.45	10.02		5.49		5.86	6.52	7.65	4.4	6.9	7.26	6.86	7.68	11.11	10.22	10.44	9.58	10.3	8.98		0	0	0	0		1		1	0	1	0	0	0	0
SA16	99/6913											12.28	13.44	13.09	13.71	11.34	12.56																					0
SA17	VL 3462		7.55	7.36	7.02	7.39	9.01	7.21	10.11	6.69	9.52	10.97	12.7	10.87	12.13	9.9	10.86	6.04	6.25	6.1	6.84	6.71	8.76	6.4	7.34	8.51	7.15	8.27	11.86	11.28	11.84	10.98	10.95	10.72		0	0	0	0	0		1	1	0	1	0	0	0	0
SA18	VL 3573	8.86	7.12	7.17	6.45	8.6	9.54	7.32	9.68	7	10.01	10.34	11.39	10.65	11.85	7.87	10.76	5.11	6.01	6.63	6.95	8.28	9.12		7.51	7.98	7.6	7.69	11.3	10.49	11.57	10.46	9.87	9.67			0	0	1		0	1	0	0	1	1	0	0	0
SA19	VL 3576	8.3	6.88	7.23	6.61	8	8.57	7.84	9.99	7.79	9.64	11.08	11.67	10.48	11.29	9.11	11.43		5.86		6.23	7.28	7.93		7.8	8.94	8.32	8.92	11.44	10.89	11.48	10.24	10.21	9.65			0	0	1	0	0	1	1	0	0	0	0	1	0
SA20	VL 3575	9.08	7.52	6.76	6.56	7.84	9.08	7.9	9.96	7.3	9.36	11.47	11.56	10.98	12.37	10.09	11.84		5.8		6.24	7.1	7.79	6.8	7.77	8.4	8.08	8.38	12.1	10.7	12.51	11.04	12.92	11.01		0	0	0	0	0		1	1	0	1	1	0	0	0
SA21	VL 3577					8.6	8.23	7.16	8.59	6.76	8.32	10.99	11.49	10.33	10.84	8.69	10.45					7.72	7.07	5.1	7.46	7.72			11.81	10.53	10.93	10.44	10.72	10.03		0	0	0	1	0		1		0	1		1		0
SA22	VL 3578	8.97	7.27		6.86	7.48	8.71	7.42	10.26	6.53	8.85	10.61	11.87	10.34	12.77	9.52	12.25					7.06	8.37	5.5	7.75	9.25	7.83	8.93	11.15	10.63	11.69	10.78	10.79	10.28		0	0	0					0	0	0	0	0	0	0
SA23	VL 3580	8.84	7.28	7.06	7.24	8.54	9.07	7.8	10.27	6.86	9.67	10.43	12.17	9.95	12.18	10.83	8.61					7.69	8.55		7.76	8.41	7.64	8.26	11.87	10.69	11.51	10.77	11.24	10.18			0	0	0	1	0	1	1	0	1	1		0	0
SA24	VL 5280					7.33	9.05	7.58	9.93	7.02	9.53	10.49	11.4	10.17	11.51	9.84	11.75																				0	0		0	0
SA25	VL 5667	9.36	7.26	6.32	6.71	7.66	8.47					10.87	12.09	10.24	12.52	8.68	11.25			6.2	6.11	7.16	7.64						11.76	11							0	0	0	0		0	1		1	0	0	0	0
SA26	VL 5281					7.25	7.16	7.52	9.05	6.84	8.95	10.21	10.78	8.7	9.97	8.51	10.19												10.82	9.79	10.29	9.1	11.11	9.65			0	0	1	0	1
East Africa (AMNH)
EA1	VL 2798	9.35	7.64	6.74	6.68	8.09	8.74	7.59	10.03	7.18	9.9	11.89	12.4	11.84	12.92				6.21	6.24		6.84	8.13	5.8	7.24	9.04	7.31	8.74	12.82	12.12	12.44	11.22	12.78	11.58		0	0	1	0	1	0	1	0	0	1	1	0	1	0
EA2	VL 2797	10.36	7.9	8.06	7.41	9.3	10.03	7.59	9.86	7.6	10.68	11.24	12.17	10.64	12.51	8.79	12.42	6.33	6	6.61	6.85	7.72	8.47	5.5	7.55	9.08	8.09	9.34	12.1	11.49	11.58	10.98	10.81	10.05		0	0	0	0	0	0	1	1	0	1	0	1	1	0
EA3	VL 2796	8.92	7.25	7.16	6.68	8.44	9	8.01	10.15	7.73	10.04	11.06	12.21	11.27	11.78	9.13	10.82	5.36	5.73	5.86	6.25	7.32	7.75	5.8	7.74	8.5	8.17	8.59	12.17	11.01	11.82	10.61	10.86	10.08		0	0	0	1	0		1	0	0	0	0	1	1	0
EA4	VL 4311	8.97	7.59	7.44	7.22	8.16	8.77	8.04	10.06	7.07	9.42	10.66	11.26	10.65	12	9.21	11.18	6.03	5.77	5.96	6.3	7.58	8.2	4.9	7.78	8.45	7.46	8.59	11.88	10.26	11.97	10.71	11.31	9.89		0	0	0	1	0	0	1	0	0	1	1	0		0
EA5	VL 3271		6.87	6.9	6.1	7.79	8.7	6.65	9.18	6.21	9.1	10.21	11.42	8.97	11.46			5.33	5.51	5.86	5.85	6.7	7.77	5.1	6.23	7.39	6.19	6.44	10.86	10.29	9.74	9.24				0	0	0	1	1	1	1	1	0	1	0	1	0	0
EA6	VL 4719					7.57	7.62	7.46	9.23			10.56	10.96	9.66	10.66	9.3	11.09					6.43	6.47	5.7	7.22	7.12	6.98	7.44	10.89	9.92	10.4	9.67	9.79	8.94		0	0		0			1	1	0	1	0	0	0	0
EA7	VL 4723									7.77	9.91	11.42	12.65	10.13	14.27																							0
EA8	VL 4726							7.57	9.9	7.31	9.67	10.97	11.71																								0	0	1	1	0
EA9	VL 4727			7.3	6.33		8.94	7.7	10.26	7.7	10.28	11.05	11.51	10.48	12.12	9.22	11.81																				0	0	1	0	1
EA10	VL 4725							7.82	10.08	7.81	10.41	10.97	12.15	10.99	13.1	9.44	11.14																				0	0	1	1	0
EA11	VL 4724							7.91	10.69	7.66	10.29	10.54	11.88	10.23	12.25	7.38	10.33																				0	0		0
EA12	VL 4722					8.9	8.45					11.77	13.23	12.32	14	10.99	13.5
EA13	99.1/2396					8.1	9.38	7.95	10.27	7.35	10.36	10.54	12.34	10.76	12.87	8.72	11.24																				0	0	1	1	1
EA14	99.1/2406							7.59	9.56	7.51	9.67	10.46	11.63	10.59	12.89	10.27	11.91												11.53	10.65	12.21	10.8	10.67	10.45			0	0	1	1	1
EA15	VL 391	8.78	6.92	6.81	6.62	8.22	8.83	7.47	10.26	7.42	10.13	10.99	12.57	10.39	12.95	9.8	12.91					6.99	7.99	5.9	7.72	8.55			11.81	10.75	11.6	10.51	12.28	10.89		0	0	0	1	0	1	1		0	1		1		0
EA16	VL 5303					7.95	8.22	7.92	9.95	6.91	9.61	10.65	12.09	10.02	11.47	8.55	10.43			6.04	6.16	7.05	7.49		7.99	8.19	7.36	8.47	11.86	11.2	11.09	10.06	11.38	10.01			0	0	0	0		0	0	0	1	1	0	0	0
EA17	VL 4312		6.73		6.26	7.65	7.76	7.14	9.41			10.77	11.23	9.98	11.76							6.49	7.03	6.1	7.23	7.78	7.14	8.18								0	0		1			1	1	0	1	0	0	0	0
EA18	VL 4309	9.17	7.41	5.78	6.47	7.71	8.4	7.14	9.12	6.85	8.42	11.12	12.56	11.69	12.55	8.62	10.27	5.79	6.86	5.83	6.72	8.25	8.3	5.9	7.53	7.91	7.8	8.13	12.35	10.9	12.39	11.15	12.67	10.62		0	0	0	0		0	1	1	0	1	0	0	0	0
EA19	VL 4307	8.82	7.09	7.17	6.74	8.05	8.43			6.99	9.17	10.14	10.98	9.34	11.73	8.47	10.96								6.93	7.26	7.48	8.37	10.56	10.44	10.3	9.85						0		0	0	1	1	0	1	0		1	0
EA20	VL 4306			6.97	6.57	8.28	8.81	7.62	9.37	7.19	9.91	10.67	11.97	9.84	11.81	8.69	11.08																				0	1	1	1	0
EA21	VL 394							7.8	10.56			10.98	12.1	9.1	13.94																						0		1
EA22	VL 392	10.06	7.09	8.93	6.48			8.38	9.31	7.89	9.28	12.07	12.22	11.19	12.14	9.01	10.25																				0	0	0	0	0
EA23	VL 409	9.79	7.87	7.59	7.31	8.48	9.65	8.06	11.12	7.89	11.3	11.77	13.38	12.04	14.03	10.97	13.08																				0	0	0	0	0
EA24	VL 408							7.64	10.07	7.54	9.8	10.16	11.2	9.49	11.37	8.57	11.09																				0	0	1	0	0
EA25	VL 407											10.67	11.26
EA26	VL 399	9.12	6.96	7.99	6.63	8.07	8.43	8.1	10.18	7.14	9.89	11.53	11.65	10.77	12.11	9.27	11.58	5.76	5.66	6.17	6.11	7.02	7.35	6.2	8.23	8.22	7.84	9.31	11.93	10.88	11.79	10.82	11.97	10.45		0	0	0	1			0	1	0	1	0	0	0	0
EA27	VL 398	9.45	7.09	7.22	6.9	8.87	8.48	7.82	9.78	6.81	9.57	10.92	11.56	10.5	12.23	9.19	11.56								8.09	8.25	8.03	8.59	11.33	10.47	11.45	10.65	11.25	10.49			0	0	1	1	0	1	1	0	1	0	0	0	0
EA28	VL 550							7.48	10.47	7.61	9.94			11.44	13.19	10.45	12.43								7.45	9.04					11.66	11.77					0	0	0	1	1	1		0	1		0		0
EA29	VL 643	8.78	8.27	7.15	7.01	7.99	9.43	7.67	10.53	7.12	9.72	11.32	12.66	10.23	12.86	9.84	11.91	5.22	6	6.21	6.38	7.39	8.59		7.83	9	7.52	9.2	12.02	11.55	11.5a	12.6a	10.82	10.83			0	0	1	0	0	1	1	0	1	0	0	0	0
EA30	VL 642		7.35	6.94	6.66	7.63	8.36	7.75	9.79	7.42	9.92	11.31	11.79	10.51	11.67	8.67	11.13								7.15	8.02			11.71	10.82			11.18	9.74			0	0	1	0	0	1		0	0		0		0
EA31	VL 623					7.75	8.52	7.13	9.41	7.03	9.86	10.7	11.93	10.01	11.97																						0	0	1	0	0
EA32	VL 622					7.98	9.01	7.64	9.78	7.32	10.08	10.97	12.59	9.8	12.37	9.02	11.85																				0	0	1	0	0
EA33	VL 573							7.12	10.2	7.48	10.03	10.89	12.19	10.32	11.9	9.51	11.52												11.78	11.31	11.38	10.89	11.28	10.75			0	0		0	1
EA34	VL 991					7.77	8.8	8.66	11.22	8.23	11.25	11.8	13.47	11.58	14.63	9.8	14.41																				0	0	1
EA35	VL 989			7.75	6.67	7.69	8.46	7.47	9.34	6.98	9.47	10.93	11.83	9.67	12.14							7.26	7.56	6.7	7.51	8.33	7.48	8.67	11.84	10.63	11.27	10.61	12.19	10.92		0	0	0	0	0	0	1	1	0	1	0	0	0	0
EA36	VL 977					7.17	7.57	6.6	9.36	6.56	8.72	10.84	11.48	8.96	10.91	8.19	9.95																				0	0	0	1	1
EA37	VL 909	8.03	7.69	6.25	6.79			7.57	9.83	6.82	9.18	10.46	11.45	9.84	11.92	8.62	11.4			5.75	6.06	6.8	7.55	5.9	7.35	8.58	7.12	8.62	11.77	10.55	10.82	9.98	10.69	10.12		0	0	0	1	0	0	0	1	0	1	0	0	0	0
EA38	VL 1596	8.67	7.31	6.79	6.16	8.07	9.16	7.4	9.27	7.06	9.47	11.06	12.06	10.6	12.59	10.43	11.93					6.74	8.26	6.5	7.07	8.12	7.21						11.4	11.13		0	0	0	0	0	0	1	1	0	1	0	0		0
EA39	VL 1513							7.55	10.01			10.8	11.88	11.53	12.55	9.89	11.63																				0	0	0
EA40	VL 4927b			7.15	6.61	7.56	8.29	7.09	9.29			11.07	12.01	10.22	11.8	8.08	12.18								7.65	8	7.15	8.04	11.9	10.36	10.62	9.8					0		0			1	1	0	1	0	1	0	0
EA41	VL 4926b					8.29	8.54	7.74	9.07			11.46	12.45	9.79	11.77	9.52	11.91					7.72	7.44	6.2	7.95	8.28			12.58	11.27	11.61	11.04				0	0		1			0		0	1		0		0
EA42	VL 1597	8.84	7.11	7.18	6.28	8.41	8.14	7.49	9.41	7.36	9.61	11.03	12.02	10.62	12.37	9.9	12.06	5.53	5.61	6.27	5.73	7.63	7.73		7.47	7.69	7.59	8.43	11.97	11.6	11.76	10.67	11.25	10.45			0	0	1	0	0	0	1	0	0	0		0	0
EA43	VL 5301			7.26	7.69	8.06	8.83	7.59	9.89	7.54	9.75	10.77	11.81	11.13	12.36	9.07	11.98					7.63	8.33		8.1	8.04	7.95	8.8	11.86	11	12.31	11.68	11.8	11			0	0	0	0		1	1	0	1	0		0	0
EA44	VL 5269	8.95	7.52	7.34	7.21	8.34	9.39	7.98	10.31	7.79	10.42	11.64	12.19	9.76	12.98	9.11	12.76			6.25	6.74	7.44	9.01	7	8.01	8.63	8.51	9.22	12.31	11.48	12.45	11.86	10.54	11.31		0	0	0	0	0	0	0	0	0	1	0	1	1	0
EA45	VL 4929			6.47	6.94	8.57	9.11	8.65	11.37	7.82	11.01	11.17	11.92	10.28	12.67			5.14	5.59	6.09	6.22	7.34	8.02	6.7	8.68	9.44	9.14	9.83	11.91	11.53	11.97	10.8				0	0	1	1	1	1	0	1	0	1	1	1	1	0
West Africa (AMNH)
WA1	VL 203							6.72	9.04			9.86	11.17	9.33	10.9	8.27	11.28								6.58	7.64			11.22	10.22	10.82	9.82	10.97	10.19			0		1			1		0	0		0		0
WA2	VL 351					7.68	8.57	7.17	9.97	6.27	9.18	10.51	11.6	9.69	11.06	9.09	11.36			6.2	6.31	6.87	7.76		7.14	8.26	7.13	8.51	12.1	10.45	11.68	10.28	12.1	10.68			0	0	1	0	1	1	1	0	0	0	1	0	0
WA3	VL 349					8.36	8.92	7.39	9.87	6.86	9.82	10.56	11.97	10.49	11.95																						0	0	1	1	0
WA4	VL 208					8.82	10.44	7.78	10.23	7.31	10.1	11.89	13.53	10.93	12.79																						1	0			0
WA4d	VL 208																												12.02		11.42	10.74	12.01	11.05
WA5	VL 207											10.82	11.26			8.42	10.73										7	7.86	12.3	10.71	10.81	10.18	9.5	9.88									0			1		1
WA6	VL 2382							7.31	9.03			10.44	10.77	10.06	10.93					5.6		6.99	7.57		7.38	7.62	7.18	8.15			10.35	9.65	10.45	9.49			0		1				0	0	0	1	0	1	0
WA7	VL 402							6.45	8.54	6.29	8.61	9.8	10.98	9.63	10.61	8.9	10.25																				0	0	0	0	1
WA8	VL 401					8.78	9.61	8.24	11.21	7.99	11.04	12.13	13.93	11.71	14.08	11.05	14.11								7.72	9.19	8.41	9.41	13.47	12.71	12.72	13.44					0	0			0		1	0	1	0	1	0	0
WA9	VL 592		8.01		6.76	8.02	9.38	7.68	10.4	7.13	10.68	10.93	12.31	10.88	12.96	10.56	13.15																				1	0	0	0
WA10	VL 2381							7.12	9.46	6.95	9.63	10.57	11.26	10.02	11.45	10.36	11.35			5.76	6.11	7.67	8.38	5.9	7.01	8.28	7.38	8.64	11.35	10.84	10.52	10.42	11.86	10.77		0	0	0	1	0	1	1	1	0	1	0	1	0	0
WA11	VL 2384							6.84	9.51			9.92	11.11	9.62	11.3	9.37	10.87								7.4	8.46	7.45	8.03	11.49	10.65	10.82	10.26	10.73	10.21			0		0			1	1	0	0	0	0	1	0
WA12	VL 116	9.35	7.13	6.47	6.6	8.27	8.08	7.53	10.02	7.57	10.08	11.17	11.94	11.2	12.13	9.71	12.64	5.3	5.71	5.95	6.19	7.06	8.02	7.7	7.31	8.74	8.72	9.74	12.23	11.4	12.08	10.94	12.58	11.04		0	0	0	1	1		1	1	0	0	0	1	1	0
WA13	VL 2405	8.05	6.68	6.84	6.33	7.34	8.2	6.86	8.76	7.17	9.18	10.69	10.74	9.84	10.81	9.76	11.43								7.38	7.61	7.76	8.03	11.84	10.02	10.95	10.09	11	10.39			0	0	1	1	0	1	1	0	1	0	0		0
WA14	VL 287							6.86	9.32	6.45	8.7	10.15	11.24	10.01	11.13	9.47	11.07	5.36	5.54	6.12	5.88	6.87	7.07	6	6.91	7.43	6.93	7.35	11.46	10.58	10.86	9.97	10.99	9.99		0	0	0	1	0	0	1	1	0	1	1	0	0	0
WA16	VL 3449		6.82		6.03		8.64	7.71	9.53	6.92	10.03	10.24	10.82	9.92	11.21	8.54	10.87			5.97	5.86	7.32	7.64	4.6	7.31	8.67	7.35	8.99	10.94	9.78	10.41	10.12	11.17	10.58		0	0	0	1	0	0	1	1	0	1	0	1	0	0
WA17	VL 3450		7.28	7.93	6.81	7.9	9	7.45	9.45	7.1	9.22	11.42	11.7	10.1	11.45	8.85	11.18	5.47	6.01	6.42	6.22	7.59	8.1	6.2	7.54	8.22	7.86	8.69	12.34	11.57	11.98	10.73	10.99	10.78		0	0	0	0	1	0	1	1	0	1	0	0	1	0
WA18	VL 1111			7.64	6.64	7.26	8.91	7.43	9.49	6.98	9.72	10.86	12.17	9.98	12.81	8.78	12.84	5.64	5.41	5.99	5.9	7.01	7.18	5.6	7.4	8.55	7.06	9.16	11.79	11.39	11.47	11.36	10.99	10.59		0	0	0	1	1	1	1	1	0	1	0	1	1	0
WA19	VL 3454		7.04		6.53		8.53	7.41	9.75	7.16	9.42	10.9	11.68	9.66	12.01	9.85	11.41			5.57			7.63		7.48	8.09	7.52	8.62	11.95	10.68	11.41	10.41	12.63	10.91			0	0	0		0	0	1	0	1	0	0		0
WA20	VL 363		6.16		5.72	6.77	7.27	6.45	8.74	6.34	8.12	9.97	10.76	8.92	9.99	8.76	10.31								6.49	7.07	7.22	6.88	11.14	9.9	10.09	9.03	10.74	9.4			0	0	1	1	0	1	0	0	0	0	0	1	0
WA21	VL 365							7.38		7.96	9.96	11.26	12.49	10.49	13.26	9.67	12.76												12.53	11.23	12.34	11.76	13.12	11.1			0	0			0
WA22	VL 366					7.81	9.06			7	9.94	10.68	12.13	10.35	12.25	10.11	12.21								7.31	9.11			12.12	11.2	11.29	10.39	12.02	10.87				0		0	1	1		0	1		0		0
WA23	VL 367			7.45	6.65	8.03	8.96	7.72	9.9		9.13	11.72	12.71	10.56	12.73	9.31	12.91		5.41	6.44	6.1	7.43	8.42		7.52	8.41	7.42	8.65	12.29	11.4	12.01	11.36	12.02	10.91			0	0	1	1				0	0	0		0	0
WA24	VL 368							7.92	9.87	7.09	9.66	11.41	12.43	10.06	12.35	9.59	12.37								7.68	8.13	7.57	8.52	12.66	11.48	11.28	11.49	12.68	11.78			0	0	1	1	0		1	0	0	0	1	0	0
WA25	VL 447							7.67	10.21	7.46	10.09	11.51	12.44	11.07	12.6	10.12	12.59												12.3	10.87	11.78	10.86	12.63	10.98			0	0	1	1	0
WA26	VL 448											11.78	11.99	11.17	12.12														12.56	11.28	12.15	10.61	12.83	10.79
WA27	VL 5264											10.82	12.27	10.94	12.5	9.9	12.23			5.92	5.79	6.88	7.36	6.2	7.02	7.71	7.77	8.88	12.38	11.56	12.23	11.17	11.29	10.36		0						1	0	0	1	0	1	0	0
WA28	VL 5274							6.99	8.88	6.83	8.73	9.47	10.57	9.16	10.58					6.21	5.34	6.75	6.59	5.8	6.77	7.07	6.79	7.44	10.53	9.67	10.15	9.3	10.29	8.65		0	0	0	1	0	0	1	0	0	1	0	0	0	0
WA29	VL 1510	8.88	7.27	6.82	6.3	7.44	8.75	7.3	9.49	6.84	8.97	10.49	11.33	9.43	11.4	8.47	11.24		5.59	5.86	6.29	6.99	7.62		7.2	8.38	7.53	8.03	11.3	10.1	10.84	10.01	10.62	9.49			0	0	1		0	1	0	0	1	0	0	1	0
WA30	VL 5299	9.73	7.53	7.02	6.65	8.42	8.46	7.28	9.15	6.61	8.21	10.2	11.15	10.04	11.09	8.81	9.61					7.34	7.6	5.7	7.81	7.68	7.38	8.07	11.02	10.1	11.62	9.72	9.37	8.9		0	0	0	1	1	0	0	0	0	1	0	1	1	0
WA31	90.0/6410	9.5	6.39	7.55	5.69	8.1	8.23	7.25	9.55	6.4	8.88	11.42	11.43	8.09	10.82	9.21	11.64																				0	0	0	0
WA32	90.0/6455																			6.15	5.33	7.1			7.91	8.89	6.76	7.57	11.84	10.7	10.24	9.62	11.16	11.46								1	0	0	0	0	0	1	0
WA33	99.1/24							7.72	9.57	7.44	9.87	10.33	11.31	10.43	11.73	9.28	12.12																				0	0	0	1	0
WA34	VL 1297					7.9	8.86	7.58	10.56	7.09	9.78	11.28	12.27	10.79	12.83	10.36	13.12			6.98	6.42		8.14	6.1	8.26	8.52	8.3	8.92	12.21	11.44	11.84	10.99	12.59	11.25		0	0	0		0	0	1	1	0	1	0	0	0	0
WA35	VL 3300							7.34	9.01	6.97	9.37			9.21	11.19	8.98	11.87																				0	0	1	0	0
WA36	VL 1476					7.51	7.82	7.28	9.24	7.34	9.19	10.9	10.94	9.91	11.3	10.13	11.19								7.8	8.32	8.06	8.5	11.85	10.32	10.94	10.01	11.2	10.44			0	0	1	0		1	1	0	0	0	1	0	0
WA37	VL 1329					8.19	8.09	7.47	9.42	6.66	8.71	10.23	11.24	9.43	10.8	8.94	11.37												11.6	10.38	10.85	9.94	11.92	10.64			1	0	1	0	1
WA38	VL 1478							7.36	9.71		9.64	10.58	11.29	10	11.83	9.52	11.72					6.72	7.53	5.6	8	8.45	7.55	8.82	11.86	10.03	10.88	9.72	10.98	9.96		0	0	0	0	0	0	1	1	0	1	0	0	0	0
WA40	VL 2453							7.25	9.57	6.66	9.26	11.41	12.25	10.36	12.3	10.8	12.76	6.04	5.83	6.52	6.36	7.39	8.35	5.8	6.75	7.96	6.82	7.89	12.36	10.91	11.08	10.37	13.01	11.22		0	0	0	1	1	0	1	1	0	0	0	1	0	0
WA41	VL 2385					7.78	8.23	7.58	9.35	6.86	9.21	10.48	11.41	10.16	11.24	9.88	11.58					6.98	7.07	6.2	7.37	8.08	7.65	8.66	11.16	10.8	10.84	10.28	11.47	9.72		0	0	0	0	1	0	1	1	0	1	0	1	1	0
WA43	VL 2473					8.78	8.21	7.91	9.48			11.44	12.34	10.95	11.63	9.14	11.43								8.08	8.07			12.27	11.26	11.47	10.38	10.84	10.28			0		1			1		0	1		0		0
WA44	VL 2474							7.98	10.25			10.66	12.21	9.58	11.97										7.62	8.57	8.1	9.22	11.99	11.4	11.68	11.12					0		1			1	1	0	1	0	1	1	0
WA45	VL 2905					8.34	9.19	6.98	10.1	6.61	10.06			8.38	11.37	8.93	11.18						8.02		6.64	7.83	6.42	8.33	11.59	10.74	9.78	9.82	10.24	10.1			0	0	1	0	0		1	0	0	0	0	0	0
WA46	VL 2906					8.99	9.58	8.47	10.78	8.23	10.2	12.06	12.92	11.31	13.7	10.48	12.86											8.56	12.72	11.76	13	11.47	12.2	11.43			0	0		0	0		1
WA47	VL 2907							7.57	9.64	7.38	10.28	11.19	11.87	9.79	12.11	9.65	11.92								7.41	8.15	7.83	8.52	11.99	10.65	11.32	10.43	12.17	11.15			0	0	1	1		1	1	0	1	0	1	1	0
WA48	VL 2908							7.64	9.86	7.09	9.5	11.49	12.12	10.22	11.5	9.25	10.98			6.55	6.06	7.95	8.15	6.2	7.83	8.55	7.41	8.57	12.35	11.58	11.04	10.83	11.43	11.13		0	0	0	0	0	0	1	0	0	1	0	1	0	0
WA49	VL 2912				6.81	8.57	9.15	8.05	10.54	7.31	10.06	11.65	12.4	10.31	13.26	9.72	12.16					7.51	8.02	5.6	9.03	8.66	8.06	9.25	12.79	11.23	12.44	11.26	11.9	10.83		0	0	0	1	0	1		0	0	1	0	1	0	0
WA51	VL 3460					8.2	9.26	8.14	10.37	7.24	9.09	11.13	11.61	9.65	10.92	7.68	9.87					7.89	8.47	5.8	7.62	8.5	7.5	8.76	11.76	10.83	10.52	10.56	10.78	10.03		0	0	0	1	0	0	1	1	0	1	0	0	0	0
WA52	VL 4203					8.15	9.52	6.9	9.58	6.08	8.72	10.52	11.99	8.74	11.55	8.08	11.06						7.97		7.5	7.61	6.52	7.86	11.95	10.95	9.84	10.77	10.65	10.63			0	0	1		1	0	1	0	1	0	0	0	0
WA53	VL 4206					7.66	8.14	7.81	9.51	7.53	9.23	11.54	11.68	10.73	11.48	8.81	11.3			6.6	5.96	6.81	7.38	5.6	8.09	8.4	7.95	8.59	12.15	11.57	11.63	10.36	11.36	10.42		0	0	0	1	1		1	1	0	1	0	0	1	0
WA54	VL 4208					7.95	8.97	7.34	9.24	7.19	9.18	11.47	12	9.96	12.07	8.12	11.77										7.01	7.99		10.99	10.85	10.31	10.41	9.89			0	0	1	0	0					0		0
WA55	VL 5240		6.86	7.34	6.32	7.28	8.16	7.91	9.54	7.99	9.56	10.97	11.07	10.78	11.95	9.46	11.29	5.73	5.41	6.37	6.07	6.67	7.08		7.71	8.1	8.63	8.04	12.4	10.56	12.11	10.28	12.17	10.83			0	0	1	1	0	0	0	0	1	0	1	1	0
WA56	VL 1755					8.95	9.8	8.43	11.23	8.31	10.98	11.97	13.05	11.6	13.39	10.18	12.79																				0	0	1	1	0
WA57	VL 182	9.77	7.17	8.61	6.8			7.9	10.57	7.33	9.57	11.36	12.17	10.31	12.67																						0	0	0	0	0	1	1		0	0	0	1	0
WA58	VL 577											10.51	10.79	10.12	11.19	9.41	10.1										6.94	7.63	11.73	10.64	11.08	10.28	10.72	9.73								1	1		0	0	0	0	0
India (AMNH)
Id 1	VL 3659	8.88	7.31	6.54	6.21	7.65	7.96	6.33	8.25	5.95	7.76	9.78	10.64	9.17	9.79	8.57	8.85					6.6	7.87	6.7	6.47	6.94	6.63	7.35	11.14	9.4	10.57	9.09				0	0	0	1	0	0	1	0	0	1	0	0	0	0
Id 2	VL 3664
Id 3	VL 4201								7.9
Id 4	99/8421				5.46	6.41	7.11	6	7.89		7.86	8.81	9.91	8.35	10.36				4.94		5.25	5.97	6.33	4.9	5.68	6.5		7.36	10.2	8.89	9.9	8.55				0	0	0	0	0	0	1	1	0	0	0	0	0	0
Id 5	99/8423	9.18	6.7	6.83	6.03	7.52	7.37	6.7	8.49	6.69	8.19	10.79	11.6	8.9	10.52			5.65	5.05	6.24	5.14	6.59	6.62	6.1	6.42	6.55	6.99	7.52	11.75	10.6	10.32	8.96				0	0	0	1	0	0	1	0	0	1	0	0	0	0
Id 6	99.1/2283											10.33	11.89	8.49	11.21										6.1	7																		0
Europe (AMNH)
Hg 1	VL2600		7.3		6.19	7.56	8.81	6.59	8.79	6.83	9.51	9.97	12.37	9.57	12.85	8.35	11.6		6.41		6.6	6.57	8.05	5.9	6.7	7.35	6.76	8.29	11.67	10.55	11.25	10.41	10.62	10.07		0	0	0	0	0	0	1	1	0	1	0	1	0	0
Hg 2	VL2609	8.14	6.87	6.88	6.33	7.55	8.32	6.7	9.28	6.63	9.3	9.63	11.38	8.7	11.01	8.35	11.53	5.13	5.71	5.19	6.03	6.71	7.85	6	6.6	8.06	6.62	8.24	10.68	10.05	9.74	9.73	9.98	9.77		0	0	0	1	0	0	1	1	0	1	0	0	0	0
Hg 3	VL2610	8.25	6.39	6.38	5.68	6.71	7.01				7.95	9.6	10.67	8.88	10.18	5.46	6.48		5.14	5.63	5.52	6.29	6.67	5.1	6.37	7.27	6.67	7.5	10.69	9.76	9.88	9.02				0	0	0	1				1	0	0	0	1	0	0
Hg 4	VL2617				6.54	7.52	8.06	6.96	9.32	6.92	9.4	9.94	10.89	9.08	11.42	8.34	10.41			6.35	6.02	6.86	7.55	5.5	6.94	7.82	6.91	8.29	11.21	10.23	11.54	9.97	10.1	9.06		0	0	0	0	0	0	1	1	0	1	0	0	0	0
Hg 5	VL2622	9.12	7.66									9.8	11.35																11.45	10.6
Hg 6	VL2625	8.09	6.82	5.99	6.1	7.35	7.56	6.26	8.19	6.53	8.62	10.07	11.3	8.56	10.43	7.71	9.29										6.52	7.57	11.48	10.57	9.83	8.88	9	8.04			0	0	1	0	0	1	0		1	0	1	0	0
Sw 1	VL 2829				5.75	8.35	8.56	6.75	8.69	6.73	8.99	10.79	12.18	10.09	12.38												6.53	7.28	12.07	10.99	11.54	10.65	11.69	10.47			0	0	0	0	0		0			0		0
Pd 1	VL 1441											10.53	11.67	9.61	11.67	9.2	11.62
Gm 1	VL 19	8.59	6.95	5.95	5.66	7.02	8.07	6.27	8.95		9.65	10.14	12.01	8.17	11.83	7.7	10.88		5.77	5.37	6.33	6	7.5		6.41	7.39	6.88	7.7	10.55	10	9.6	8.86	9.71	8.33			0	0	1			0		0	1	0	0		0
Gm 2	VL 426											11.74	12.65
Gm 3	VL 433											10.38	12.28	9.56	12.6	9.05	11.5
Gm 4	VL 582							6.45	8.59	6.58	9.01	9.99	10.98	8.95	10.86	8.24	9.3																				0	0	0		0
Gm 5	VL 792					7.73	8.87	6.96	9.49	6.33	9.44	10.67	12.79	9.41	11.84	8.07	11.77																				0	0	0	0	0
Gm 6	VL 799	8.28	7.22	6.34	6.75	7.87	8.32	7.38	9.34	7.04	9.34	10.52	11.33	9.95	11.41																						0	0	0	0	0
Gm 7	VL 899					7.85	8.42	6.98	9.21	6.93	9.83	10.56	11.71	9.61	12.76	8.8	12.04			5.98	6.24	6.48	7.73	6.8	6.78	7.49	7.19	8.36	11.28	10.72	11.43	10.85	11.65	10.39		0	0	0	0	0	0	0	1	0	1	0	0	0	0
Gm 8	VL 1383					8.19	9.82	6.82	9.36			10.96	12.64	10.21	12.41																						0		0
Gm 9	VL 1422					7.83	7.86			6.98	9.01	10.21	11.93	10.13	12.41			5.4	5.84	6.38	6.5	6.72	7.5	7.5	7.24	7.6	7.65	7.85			11.94	10.28				0		0		0	0	0	1	0	0	0	1	0	0
Gm 10	VL 1664											10.21	11.4
Gm 11	VL 2499	7.75	6.4	6.37	6.28	7.64	7.48	6.54	8.31	6.2	8.55	9.73	10.93	8.97	10.33			4.86	5.77	5.65	6.02	6.82	6.76		6.59	7.05	6.7	7.68	11.01	10.01	10.25	9.06					0	0	0	0	0	1	0	0	1	0	0	0	0
Gm 12	VL 2505											10.24	11.21					5.2	5.47	6.09	5.68								11.24	10.35
Gm 13	VL no No. mands																					6.76	7.58	6.2	7.29	7.43	7.3	8.39	11.39	10.89	11.52	10.86				0						1	1	0	1	0	0	0	0
Gm 14	VL 2779	7.96										9.77	11.22																								0		0
Gm 15	VL 2780											9.77	10.57																10.9	9.83
Gm 16	VL 2824			6.79	6.03	6.68	7.88	6.28	8.77	6.19	8.71	9.64	11.12			9.02	10.71												11.04	10.07	10.67	10.32					0	0	0	0	0
Gm 17	VL 2825			6.53	6.58	7.35	8.55	6.61	9.15	6.68	8.99	9.5	10.72	9.41	11.47	8.38	11.24																				0	0	0	0	0
Gm 18	VL 2827	8.57	6.73			7.01	7.56			6.46	8.23	9.94	10.21	8.86	9.86																							0		0	0
Gm 19	VL 2828	9.72	7.57	6.77	6.22	8.32	8.73	7.28	8.89	7.43	9.75	11.47	12.43	11.31	12.53	8.95	11.67	6.23	6	6.55	6.56	7.1	8.33		7.67	8.03	7.38	8.95	12.13	11.36	11.61	11.41	12.7	11.66			1	0	0	0	0	1	1	0	1	0		0	0
Gm 20	VL 3296											10.53	11.61	9.23	11.93
Gm 21	VL 3312											10.23	11.22
Gm 22	VL 3316											11.34	12.38	10.2	13.06														11.91	10.9	12.03	11.24
Gm 23	VL 3324											10.49	11.61	9.55	11.12	8.49	10.28					6.41	7.3	6.5	6.89	7.69	7.01	8.36								0						1	1	0	1	0	0	0	0
Gm 24	VL 4160							7.21	9.65	6.81	10.74	10.09	12.11	9.7	13.15	8.46	14.64								6.96	8.22	7.13	9.21	10.89	10.63	11.25	11.11	11.5	10.77			0	0	0	0		1	1	0	1	0	0	0	0
Gm 25	VL 4238			6.73	6.42	8.18	8.04	7.15	8.95		9.14	11.67	12.33	10.55	12.37	9.36	11.36																				0	0	0	0
Gm 26	VL 4245					7.2	7.18	6.55	8.86	6.59	9.28	10.39	11.21	9.09	11.81	8.35	10.52																				0	0	1	0	1
Gm 27	VL 4246							7.09	9.28	7.05	9.51	10.13	11.59	9.53	11.77	7.63	10.59																				0	0	1	0	0
Gm 28	VL 4248											9.31	10.59	8.76	10.82	8.09	10.73
Gm 29	VL 4253					8.12	9.39	6.73	8.92			10.72	11.56	9.87	12.5	8.86	10.95																				0		1
Gm 30	VL 4262											10.48	11.57	9.7	11.91	9.34	11.28				6.6						6.88	8.46	11.09	10.74	10.57	10.99	10.7	10.99									1		0	0		0	0
Gm 31	VL 4265					7.38	9.06	7.19	9.56	7.2	9.7	10.83	12.44	9.94	12.76	10.04	12.69					6.73	8.53	7.6	7.23	8.16	7.17	8.59	11.68	11.03	11.39	10.85	11.19	10.92		0	0	0	0	0	0	1	1	0	1	0	0	0	0
Gm 32	VL 4272																														11.33	9.8
Gm 33	VL 4276			7.15	6.09	7.26	8.46	6.77	9.02	6.39	9.59	10.27	11.25	9.07	12.1					5.43	6.45	6.31	7.97	6.4			7.19	8.41	10.94	10.42	10.92	10.23	10.66	10.01		0	0	0	0	0	1		1			0		0
Gm 34	VL 4277	7.97	7.35	6.48	6.57			7.14	9.47	7	9.75	10.39	11.69	8.87	11.99			5.21	6.31	5.69	6.26	6.96	8.15	6.5	7.16	7.94	7.4	8.36	11.17	10.65	11.14	10.17	11.87	10.39		0	0	0	0	0	0	1	0	0	1	1	0	0	0
Gm 35	VL 4279	8.05	7.12	6.22	6.13		8.18	6.8	8.67	7.15	9.48	10.47	10.94	9.73	11.12			5.24	5.86	5.71	6.12	6.76	7.98		7.28	7.52	7.67	8.89			11.01	10.53					0	0	0	0	0	1	1	0	1	0	0	0	0
Gm 36	VL 4283																					6.21	7.19	6	6.82	7.68	6.93	8.36	11.18	10.37	10.54	10.23	10.54	9.79		0		0				1	0	0	1	0	1	0	0
Gm 37	VL 4288																																				0	0
Gm 38	VL 4292					8.02	8.1	7.15	9.76	6.47	9.68	10.53	11.81	8.4	12.44	8.3	10.03																				0	0	0
Gm 39	VL 4293	8.26	6.58	5.85	5.71					6.6	9.08	10.8	11.85	9.26	11.38							6.68	7.12	6.4			7.12	8.21	11.12	9.74	10.8	9.93				0		0		0	0		0			0		1
Gm 40	VL 4514	8.46	6.67	6.02	5.55	7.4	8.39	7.18	9.18	6.41	9.35			9.3	11.53			5.34	5.63	5.87	6.12	6.63	7.87	7.2		7.69	6.95	8.25	10.97	10.17	9.87	9.4				0	0	0	1	0	1		1			0		0
Gm 41	VL 4515	8.19	6.95	5.48	6.14	6.64	7.08	6.49	8.34	6.29	8.47	9.73	10.49	8.86	10.57	7.5	8.85			5.35	5.85	5.4	6.54	6.3	6.31	7.63	6.4	7.45	10.43	9.64	10.33	9.05	9.31	8.19		0	0	0	1	0	0	1		0	0	1	0	0	0
Gm 42	VL 4516
Gm 43	VL 4521
Gm 44	VL 4526					7.79	7.93	7.02	9.37	6.85	9.34			10.05	12.48	8.06	10.32																				0	0	1		0
Gm 45	VL 4529													10.32	12.61	9.63	11.92
Gm 46	VL 4533																	5.12	6.12	5.75	6.31	6.71	7.93	8.7	7.55	7.9	7.81	8.53	11.4	10.36						0						1	1	0	1	0	1	0	0
Gm 47	VL 4538
Gm 48	VL 4540							6.39	8.3	6.27	8.92	9.44	10.76	8.91	10.59																						0	0	0	0	0
Gm 49	VL 4547	8.59	7.68	6.33	6.96	7.99	8.68	7.36	9.6	6.86	9.76	10.85	11.79	10.49	12.11	10.07	12.14		5.84		5.96		8.32		7.54	8.58	7.46	8.81	11.38	11.55	11.62	11.28	11.74	10.35			0	0	0	0		1	1	0	0	0	0		0
Gm 50	VL 4548
Gm 51	VL 4552									6.66	9.03	10.12	11.87																									0		0	0
Gm 52	VL 4554			5.49	6.19	7.66	7.94	7.11	8.93	6.62	8.87	9.97	10.76	10.31	11.35			5.31	5.96	5.74	6.36	6.56	8	4.5	6.8	8.17	6.9	8.16	10.89	10.54	11.25	10.37	11.4	9.98		1	0	0	0	0	0	1	1	0	1	0	0	0	0
Gm 53	VL 4557			5.7	6.37	7.47	8.09	6.69	8.27	6.17	8.3	10.27	11.78	9.75	11.6	8.49	11.16			5.26	5.79		7.42		7.11	7.75	6.99	7.6									0	0	0	0	0	1		0	1	1	0	0	0
Gm 54	VL 4561					7.34	8.18	7.13	9.25	6.92	8.74	10.19	11.24	8.69	11.51							6.49	7.77	7	6.76	7.12	7.07	8.13	10.87	10.2	10.54	9.56				0	0	0	0	0	0	1	0	0	1	0	0	0	0
Gm 55	VL 4567					7.42	7.8	6.96	9.03	6.63	8.6	10	10.7	9.53	11.03	8.62	10.54	4.81	5.13	5.32	5.76	6.69	7.25	6.7	6.64	7.11	6.45	7.38								0	0	0	1	0	0	0	1	0	1	0	1	0	0
Gm 56	VL 4598							7.55	9.67	7.08	9.48	10.32	12.44																								0	0	1	0	0
Gm 57	VL 4610
Gm 58	VL 4636											9.35	11.42	8.1	13.16	8.15	10.86												10.91	9.93	10.56	9.99	10.69	9.59
Gm 59	VL extra jaws from GK 65																			5.91	6.76	7.14	8.39	6.7	7.43	8.56	7.19	8.28	11.07	10.98	10.46	10.55	10.47	9.88		0						1	1	0	0	1	0	1	0
Gm 60	VL 4701					7.15	8.03	7.06	9.05	7.01	9.26	10.37	11.57	10.01	11.74																						0	0	1	0	0
Gm 61	VL 4730	9.24	7.95	6.95	7.09	8.86	9.28	7.89	10.11	7.93	10.61	10.38	11.55	9.96	12.64	8.71	11.06					7.65	9.06														0	0	1	1
Gm 62	VL 4746							7.18	9.55	6.43	9.1	10.44	11.63	9.85	12.43																						0	0	0	0	0
Gm 63	VL 4804													9.54	12.66	7.92	12.02	5.49	6.07	5.95	6.58	6.68	9.01	7	7.16	8.38	7.39	8.63	10.92	10.81	11.01	10.37	11.01	10.15		0						1	1	0	1	0	0	0	0
Gm 64	VL 4806											9.59	11.37	9.49	12.7
Gm 65	VL 5283					7.6	8.17	6.69	9.26	6.52	9.72	9.59	11.16	8.77	11.63																						0	0	1	0
[truncated: 6 more columns]
